# Supplementary material for: Effect of Lactoferrin on the Expression Profiles of Long Non-coding RNA during Osteogenic Differentiation of Bone Marrow Mesenchymal Stem Cells
Source: Int J Mol Sci. 2019 Sep 28;20(19):4834. doi: 10.3390/ijms20194834 (PMC6801644; doi:10.3390/ijms20194834)
Supplement: Supplementary file 1 [file ijms-20-04834-s001.zip]

Archive with 12 entries (10 files):
- ijms-588882-SI/
- ijms-588882-SI/Supplement/
- ijms-588882-SI/Supplement/Additional file 1 Table supplement 1.xls
- ijms-588882-SI/Supplement/Additional file 2 Figure Supplement 1.docx
- ijms-588882-SI/Supplement/Additional file 2 Figure Supplement 1.tif
- ijms-588882-SI/Supplement/Additional file 3 Table supplement 2.xls
- ijms-588882-SI/Supplement/Additional file 4 Table supplement 3.xls
- ijms-588882-SI/Supplement/Additional file 5 Table supplement 4.xls
- ijms-588882-SI/Supplement/Additional file 6 Table supplement 5.xls
- ijms-588882-SI/Supplement/Additional file 7 Table supplement 6.xls
- ijms-588882-SI/Supplement/Additional file 8 Table supplement 7.xls
- ijms-588882-SI/Supplement/Additional file 9 Table supplement 8.xls
