# Supplementary material for: Effect of Lactoferrin on the Expression Profiles of Long Non-coding RNA during Osteogenic Differentiation of Bone Marrow Mesenchymal Stem Cells
Source: Int J Mol Sci. 2019 Sep 28;20(19):4834. doi: 10.3390/ijms20194834 (PMC6801644; doi:10.3390/ijms20194834)
Supplement: Supplementary file 1 [file ijms-20-04834-s001.zip › ijms-588882-SI/Supplement/Additional file 1 Table supplement 1.xls]

## Sheet: Sheet1
Effect of lactoferrin on the expression profiles of long non-coding RNA during osteogenic differentiation of bone marrow mesenchymal stem cells Yan Xu, Jingjing An, Dina Tabys, Yindan Xie, Tianyu Zhao, Haowei Ren and Ning Liu
Additional file 1, Table S1 The primer sequences used in qRT-PCR for validation of RNA-seq results
Accession	Type	Gene ID	Forward primer	Reverse primer	Diff
NM_001135799 XM_001053312 XM_235962	mrna	Bmper	TCTCTGGCTTCCTCCTTC	CCTCTTACAAGTCACCTCTT	up
NM_001107864 XM_001066395 XM_231860	mrna	Smarcad1	ATGGAGGTGGATGGAACA	AGAGGTATGCCAGGAAGG	up
NM_001009271 XM_214258	mrna	Nt5dc2	TCTTCGTCTGACTGAATGG	ACTGTTCTGTGTTGATGATG	up
NM_021853	mrna	Kcnt1	CAGCCAGTGATGTGATGAA	GTCGGAACGGATGAGGTA	down
NM_022533 XM_001061847	mrna	Pllp	TTGGTGTTACTGGTCTTCTT	GTCCGTAGGCAATCATCA	down
NM_053847	mrna	Map3k8	AGACATCTACAGCCTTGGA	GTGCCTGCTTGTGGATTA	down
XR_357278	lncRNA	LOC102552879	TTCCTATCTCCTCACTATAC	GATAGGTGGATGTATAGCG	Up
XR_001834164	lncRNA	LOC108348506	TGATTCCTACAACGCTTCC	TGTGGTCAGACACTCAGAT	Up
XR_355720	lncRNA	Pvt1	CCTTCTACGCTTGGATTCT	AATGCCTTCTTCACTCTTCT	Up
XR_340914	lncRNA	LOC102547244	TCACAGACATCAAGCAGAAT	CAAGGCAACCACAGTAGG	Down
XR_001842462	lncRNA	LOC108353231	GGAAGGAATAGAATACGCTAAG	GATTCACTTGTAGGAACTGTAG	Down
		actin	TGTGTTGGACTCTGGTGATGGTGT	TCACGTCCCTGACAATTTCTCGCT
