# Supplementary material for: Effect of Lactoferrin on the Expression Profiles of Long Non-coding RNA during Osteogenic Differentiation of Bone Marrow Mesenchymal Stem Cells
Source: Int J Mol Sci. 2019 Sep 28;20(19):4834. doi: 10.3390/ijms20194834 (PMC6801644; doi:10.3390/ijms20194834)
Supplement: Supplementary file 1 [file ijms-20-04834-s001.zip › ijms-588882-SI/Supplement/Additional file 3 Table supplement 2.xls]

## Sheet: CON-vs-LF.DESeq.diffFilter
Effect of lactoferrin on the expression profiles of long noncoding RNA during osteogenic differentiation of bone marrow mesenchymal stem cells Yan Xu, Jingjing An, Dina Tabys, Yindan Xie, Tianyu Zhao, Haowei Ren and Ning Liu
		Additional file 3,Table S2 All DEGs between CON and LF（expressed genes in）
GeneID	Type	baseMean	log2Fold Change(LF/CON)	pvalue	qvalue	Up-Down-Regulation(LF/CON)	Description	Cellular_Component	Biological_Process	Molecular_Function	Pathway
Ccdc51	KnownmRNA	927.623	1.20661	1.41618e-13	1.05647e-10	Up	coiled-coil domain containing 51, transcript variant X5	GO:0019028//viral capsid	-	-	K14572//Ribosome biogenesis in eukaryotes
LOC102548359	KnownLncRNA	527.335	-0.699148	2.16093e-07	8.06028e-05	Down	uncharacterized LOC102548359	-	-	-	-
XLOC_023452	NovelLncRNA	269.517	0.698488	0.000271357	0.0404865	Up	-	-	-	-	-
XLOC_057292	NovelLncRNA	501.154	-0.702428	0.000271093	0.0404865	Down	-	-	-	-	-
XLOC_069296	NovelLncRNA	380.339	0.611808	0.000472483	0.0477156	Up	-	-	-	-	-
Klhl34	KnownmRNA	251.547	0.589879	0.000742089	0.0503271	Up	kelch-like family member 34	GO:0000408//EKC/KEOPS complex	GO:0006260//DNA replication	GO:0005515//protein binding;GO:0003677//DNA binding	-
XLOC_002042	NovelLncRNA	5024.64	0.858909	0.00064214	0.0503271	Up	-	-	-	-	-
XLOC_095335	NovelmRNA	806.393	0.61895	0.000817464	0.050819	Up	-	-	-	-	-
XLOC_068864	NovelLncRNA	32513	0.790725	0.00103871	0.0518838	Up	-	-	-	-	-
XLOC_044922	NovelLncRNA	1164.9	-0.655733	0.00159797	0.0596043	Down	-	-	-	-	-
LOC102554171	KnownLncRNA	189.806	0.61259	0.00175983	0.062516	Up	uncharacterized LOC102554171	-	-	-	-
Ccdc84	KnownmRNA	2431.3	0.623588	0.00185971	0.0630611	Up	coiled-coil domain containing 84, transcript variant X3	-	-	-	K10719//Insect hormone biosynthesis
XLOC_044641	NovelmRNA	1389.08	0.605581	0.00260004	0.0808178	Up	-	-	-	-	-
XLOC_080513	NovelmRNA	202.885	-0.602556	0.00283318	0.0812906	Down	-	-	-	-	-
XLOC_058017	NovelLncRNA	179.761	-0.599475	0.00483038	0.0973908	Down	-	-	-	-	-
XLOC_099063	NovelLncRNA	303597	0.625928	0.00524525	0.0998072	Up	-	-	-	-	-
Tepsin	KnownmRNA	180.428	0.614574	0.0104315	0.138962	Up	TEPSIN, adaptor related protein complex 4 accessory protein, transcript variant X1	-	-	-	-
XLOC_044506	NovelLncRNA	7209.31	0.652757	0.0205857	0.20485	Up	-	-	-	-	-
Ccdc58	KnownmRNA	284.185	1.0021	0.0221399	0.214498	Up	coiled-coil domain containing 58	GO:0016020//membrane	GO:0051260//protein homooligomerization	-	-
Rn7sl1	KnownLncRNA	1063.86	1.69624	0.0454085	0.282289	Up	RNA, 7SL, cytoplasmic 1	-	-	-	-
Best1	KnownmRNA	5125.76	0.853732	0.049942	0.297389	Up	bestrophin 1, transcript variant X1	GO:0016021//integral component of membrane	-	-	-
Acss2	KnownmRNA	2.11926	-1.9867	0.0231142	1	Down	acyl-CoA synthetase short-chain family member 2, transcript variant X1	-	GO:0008152//metabolic process	GO:0003824//catalytic activity	K01895//Glycolysis / Gluconeogenesis;Pyruvate metabolism;Microbial metabolism in diverse environments;Biosynthesis of secondary metabolites;Carbon fixation pathways in prokaryotes;Metabolic pathways;Methane metabolism;Biosynthesis of antibiotics;Carbon metabolism;Propanoate metabolism
Actn1	KnownmRNA	4.20094	-1.60378	0.0439163	1	Down	actinin, alpha 1	-	GO:0006071//glycerol metabolic process	GO:0005515//protein binding;GO:0005509//calcium ion binding;GO:0004371//glycerone kinase activity	K05699//Viral carcinogenesis;Amoebiasis;Tight junction;Adherens junction;Arrhythmogenic right ventricular cardiomyopathy (ARVC);Regulation of actin cytoskeleton;Leukocyte transendothelial migration;Focal adhesion;Systemic lupus erythematosus
Adamts4	KnownmRNA	31.0533	0.823189	0.0349564	1	Up	ADAM metallopeptidase with thrombospondin type 1 motif, 4	GO:0005576//extracellular region	GO:0006508//proteolysis	GO:0008270//zinc ion binding;GO:0004222//metalloendopeptidase activity	-
Adss	KnownmRNA	2.24141	2.30515	0.00859281	1	Up	adenylosuccinate synthase	-	GO:0006164//purine nucleotide biosynthetic process	GO:0004019//adenylosuccinate synthase activity;GO:0005525//GTP binding	K01939//Metabolic pathways;Alanine, aspartate and glutamate metabolism;Purine metabolism
Aff1	KnownmRNA	4.06745	1.5378	0.0480871	1	Up	AF4/FMR2 family, member 1	-	-	-	K15184//Transcriptional misregulation in cancer
Agmat	KnownmRNA	3.93948	1.63882	0.0427532	1	Up	agmatinase	-	-	GO:0046872//metal ion binding	K01480//Metabolic pathways;Arginine and proline metabolism
Ak5	KnownmRNA	69.6008	0.644163	0.0484326	1	Up	adenylate kinase 5, transcript variant X2	-	GO:0006139//nucleobase-containing compound metabolic process;GO:0015937//coenzyme A biosynthetic process	GO:0004127//cytidylate kinase activity;GO:0016301//kinase activity;GO:0005524//ATP binding;GO:0004140//dephospho-CoA kinase activity	-
Ampd3	KnownmRNA	4.70194	-1.80853	0.0198107	1	Down	adenosine monophosphate deaminase 3, transcript variant X4	-	-	GO:0019239//deaminase activity	K01490//Purine metabolism;Biosynthesis of secondary metabolites;Metabolic pathways;Biosynthesis of antibiotics
Anapc11	KnownmRNA	31.42	0.86047	0.0143688	1	Up	anaphase promoting complex subunit 11	GO:0005680//anaphase-promoting complex	-	GO:0008270//zinc ion binding;GO:0004842//ubiquitin-protein transferase activity	K03358//Oocyte meiosis;Progesterone-mediated oocyte maturation;Meiosis - yeast;Ubiquitin mediated proteolysis;Cell cycle - yeast;HTLV-I infection;Cell cycle
Angptl3	KnownmRNA	27.6489	-0.978501	0.025874	1	Down	angiopoietin-like 3	GO:0042729//DASH complex;GO:0019028//viral capsid;GO:0016020//membrane;GO:0005876//spindle microtubule;GO:0033179//proton-transporting V-type ATPase, V0 domain;GO:0005801//cis-Golgi network;GO:0005737//cytoplasm	GO:0016567//protein ubiquitination;GO:0009271//phage shock;GO:0008608//attachment of spindle microtubules to kinetochore;GO:0006355//regulation of transcription, DNA-templated;GO:0006886//intracellular protein transport;GO:0015991//ATP hydrolysis coupled proton transport	GO:0015078//hydrogen ion transmembrane transporter activity;GO:0061630//ubiquitin protein ligase activity;GO:0008565//protein transporter activity	K08767//PPAR signaling pathway
Angptl6	KnownmRNA	42.0616	0.836772	0.0124887	1	Up	angiopoietin-like 6	GO:0005737//cytoplasm;GO:0016592//mediator complex;GO:0016020//membrane	GO:0006886//intracellular protein transport;GO:0006357//regulation of transcription from RNA polymerase II promoter	GO:0001104//RNA polymerase II transcription cofactor activity;GO:0008565//protein transporter activity	K06477//Epstein-Barr virus infection;Cell adhesion molecules (CAMs);K05467//PI3K-Akt signaling pathway;Ras signaling pathway;Rap1 signaling pathway;HIF-1 signaling pathway;K05465//Rheumatoid arthritis;PI3K-Akt signaling pathway;Ras signaling pathway;Rap1 signaling pathway;HIF-1 signaling pathway
Ankrd6	KnownmRNA	6.51033	-1.72827	0.0111429	1	Down	ankyrin repeat domain 6, transcript variant X2	GO:0005576//extracellular region	GO:0006869//lipid transport;GO:0042157//lipoprotein metabolic process	GO:0008289//lipid binding;GO:0005515//protein binding	K18441//Phospholipase D signaling pathway;Endocytosis
Anxa13	KnownmRNA	3.04057	-2.00208	0.0212477	1	Down	annexin A13	-	GO:0006352//DNA-templated transcription, initiation;GO:0006355//regulation of transcription, DNA-templated	GO:0003677//DNA binding;GO:0016987//sigma factor activity;GO:0003700//transcription factor activity, sequence-specific DNA binding;GO:0005509//calcium ion binding;GO:0005544//calcium-dependent phospholipid binding	-
Arc	KnownmRNA	1.65614	-1.89202	0.0303383	1	Down	activity-regulated cytoskeleton-associated protein, transcript variant X1	-	-	-	K15867//Amphetamine addiction
Arhgef19	KnownmRNA	7.11078	1.31404	0.0410233	1	Up	Rho guanine nucleotide exchange factor 19, transcript variant X1	-	GO:0035023//regulation of Rho protein signal transduction	GO:0005515//protein binding;GO:0005089//Rho guanyl-nucleotide exchange factor activity	K07525//Axon guidance
Armt1	KnownmRNA	1.51551	-1.76665	0.0421465	1	Down	acidic residue methyltransferase 1, transcript variant X2	-	-	-	K03347//Protein processing in endoplasmic reticulum;Circadian rhythm;Herpes simplex infection;Cell cycle;Cell cycle - yeast;Wnt signaling pathway;Ubiquitin mediated proteolysis;Oocyte meiosis;TGF-beta signaling pathway
Asf1a	KnownmRNA	17.5569	-1.06916	0.0162752	1	Down	anti-silencing function 1A histone chaperone	GO:0005634//nucleus	GO:0006333//chromatin assembly or disassembly	-	-
Atxn2l	KnownmRNA	34.6909	-1.00148	0.00929718	1	Down	ataxin 2-like, transcript variant X17	-	-	-	-
B3gnt4	KnownmRNA	1.74948	1.96829	0.0242454	1	Up	UDP-GlcNAc:betaGal beta-1,3-N-acetylglucosaminyltransferase 4	GO:0016020//membrane	GO:0006486//protein glycosylation	GO:0016757//transferase activity, transferring glycosyl groups;GO:0008378//galactosyltransferase activity	K07971//Metabolic pathways;Glycosphingolipid biosynthesis - lacto and neolacto series
Bbox1	KnownmRNA	3.42217	-2.42243	0.00401544	1	Down	gamma-butyrobetaine hydroxylase 1	-	GO:0055114//oxidation-reduction process	GO:0005506//iron ion binding;GO:0016491//oxidoreductase activity	K00471//Lysine degradation
Bdkrb1	KnownmRNA	118.547	0.974651	2.00045e-05	1	Up	bradykinin receptor B1	GO:0016021//integral component of membrane	GO:0007186//G-protein coupled receptor signaling pathway	GO:0008528//G-protein coupled peptide receptor activity;GO:0004930//G-protein coupled receptor activity	K03915//Neuroactive ligand-receptor interaction;Complement and coagulation cascades;Inflammatory mediator regulation of TRP channels;Calcium signaling pathway;Pathways in cancer;Regulation of actin cytoskeleton
Blm	KnownmRNA	42.9255	1.27716	0.000776763	1	Up	Bloom syndrome RecQ like helicase, transcript variant X3	GO:0005634//nucleus;GO:0005622//intracellular	GO:0006260//DNA replication;GO:0006281//DNA repair	GO:0016818//hydrolase activity, acting on acid anhydrides, in phosphorus-containing anhydrides;GO:0043140//ATP-dependent 3'-5' DNA helicase activity;GO:0003677//DNA binding;GO:0003676//nucleic acid binding;GO:0016787//hydrolase activity;GO:0005524//ATP binding	K10901//Homologous recombination;Fanconi anemia pathway
Bmper	KnownmRNA	2.24141	2.30515	0.00859281	1	Up	BMP-binding endothelial regulator, transcript variant X1	-	-	GO:0005515//protein binding	K03900//Complement and coagulation cascades;ECM-receptor interaction;Platelet activation;Focal adhesion;PI3K-Akt signaling pathway;K05719//Proteoglycans in cancer;Axon guidance;Focal adhesion;Phagosome;Cell adhesion molecules (CAMs);Dilated cardiomyopathy;Regulation of actin cytoskeleton;Leishmaniasis;ECM-receptor interaction;Arrhythmogenic right ventricular cardiomyopathy (ARVC);Toxoplasmosis;Sm…
Bspry	KnownmRNA	41.3189	-0.652652	0.0430815	1	Down	B-box and SPRY domain containing, transcript variant X1	GO:0019031//viral envelope;GO:0005622//intracellular;GO:0016020//membrane	GO:0019064//fusion of virus membrane with host plasma membrane	GO:0005515//protein binding;GO:0008270//zinc ion binding	-
C1H9orf66	KnownmRNA	39.4923	-0.674399	0.0436694	1	Down	chromosome 1 open reading frame, human C9orf66	-	-	-	-
C1rl	KnownmRNA	43.2456	-0.803971	0.0218757	1	Down	complement C1r subcomponent like	-	GO:0006508//proteolysis	GO:0004252//serine-type endopeptidase activity	K01330//Staphylococcus aureus infection;Systemic lupus erythematosus;Pertussis;Complement and coagulation cascades;Phagosome
Cabp4	KnownmRNA	3.31761	-1.61081	0.0495006	1	Down	calcium binding protein 4	GO:0005578//proteinaceous extracellular matrix;GO:0016021//integral component of membrane	GO:0016485//protein processing;GO:0007165//signal transduction	GO:0005515//protein binding;GO:0005509//calcium ion binding;GO:0004190//aspartic-type endopeptidase activity	K02183//Aldosterone synthesis and secretion;Alcoholism;Neurotrophin signaling pathway;Alzheimer's disease;GnRH signaling pathway;Glioma;Phosphatidylinositol signaling system;Amphetamine addiction;Calcium signaling pathway;Ras signaling pathway;Olfactory transduction;Pertussis;Oxytocin signaling pathway;Gastric acid secretion;Circadian entrainment;Adrenergic signaling in cardiomyocytes;Plant-patho…
Cacna1c	KnownmRNA	5.51395	1.57754	0.0313178	1	Up	calcium voltage-gated channel subunit alpha1 C, transcript variant X2	GO:0016020//membrane;GO:0016021//integral component of membrane	GO:0055085//transmembrane transport;GO:0006811//ion transport	GO:0005216//ion channel activity	K04850//cGMP-PKG signaling pathway;Oxytocin signaling pathway;Long-term potentiation;Circadian entrainment;GABAergic synapse;Hypertrophic cardiomyopathy (HCM);MAPK signaling pathway;Cholinergic synapse;Vascular smooth muscle contraction;Serotonergic synapse;Calcium signaling pathway;Type II diabetes mellitus;Arrhythmogenic right ventricular cardiomyopathy (ARVC);Amphetamine addiction;Dopaminergic…
Camkmt	KnownmRNA	1.53955	1.84314	0.0340276	1	Up	calmodulin-lysine N-methyltransferase	-	GO:0008152//metabolic process	GO:0008168//methyltransferase activity	K18826//Lysine degradation
Carhsp1	KnownmRNA	4.4254	-2.37663	0.00302162	1	Down	calcium regulated heat stable protein 1	-	GO:0006355//regulation of transcription, DNA-templated;GO:0007010//cytoskeleton organization	GO:0003779//actin binding;GO:0003677//DNA binding	K00503//Tyrosine metabolism;Metabolic pathways
Casc1	KnownmRNA	1.39219	1.70408	0.0482871	1	Up	cancer susceptibility candidate 1	-	-	-	-
Cbfb	KnownmRNA	2.71277	-1.96786	0.0224169	1	Down	core-binding factor, beta subunit	GO:0005634//nucleus	-	GO:0003713//transcription coactivator activity	-
Cbx1	KnownmRNA	3.13908	-1.88984	0.0245931	1	Down	chromobox 1, transcript variant X2	GO:0005634//nucleus	-	-	-
Ccdc114	KnownmRNA	8.19037	-1.63365	0.0111235	1	Down	coiled-coil domain containing 114, transcript variant X1	GO:0030126//COPI vesicle coat	GO:0016192//vesicle-mediated transport;GO:0006886//intracellular protein transport	GO:0005198//structural molecule activity	-
Cd163	KnownmRNA	7.44163	2.34249	0.00045769	1	Up	CD163 molecule, transcript variant X1	GO:0016020//membrane	-	GO:0005044//scavenger receptor activity	-
Cd82	KnownmRNA	1.4866	-1.74358	0.0446569	1	Down	Cd82 molecule, transcript variant X2	GO:0016021//integral component of membrane	-	-	K06509//p53 signaling pathway
Cdc25b	KnownmRNA	1.99771	2.19718	0.0122405	1	Up	cell division cycle 25B, transcript variant X1	GO:0005622//intracellular	GO:1902751//positive regulation of cell cycle G2/M phase transition;GO:0006470//protein dephosphorylation	GO:0004725//protein tyrosine phosphatase activity	K05866//Progesterone-mediated oocyte maturation;MAPK signaling pathway;Cell cycle;MicroRNAs in cancer
Cdc42	KnownmRNA	3.94972	-1.62643	0.0400797	1	Down	cell division cycle 42	-	-	GO:0005525//GTP binding;GO:0003924//GTPase activity	K04393//GnRH signaling pathway;Salmonella infection;Tight junction;Regulation of actin cytoskeleton;Proteoglycans in cancer;Endocytosis;Renal cell carcinoma;Axon guidance;Focal adhesion;Neurotrophin signaling pathway;Chemokine signaling pathway;Bacterial invasion of epithelial cells;MAPK signaling pathway - yeast;Pathogenic Escherichia coli infection;Viral carcinogenesis;Shigellosis;Epithelial ce…
Cdkl2	KnownmRNA	4.2173	1.56148	0.0458807	1	Up	cyclin dependent kinase like 2	GO:0016020//membrane	GO:0006468//protein phosphorylation	GO:0004672//protein kinase activity;GO:0005524//ATP binding;GO:0016773//phosphotransferase activity, alcohol group as acceptor	-
Cemip	KnownmRNA	3.47882	2.52733	0.0026428	1	Up	cell migration-inducing hyaluronan binding protein, transcript variant X2	-	-	-	-
Cenpl	KnownmRNA	3.45655	2.73944	0.00167902	1	Up	centromere protein L, transcript variant 1	-	-	-	-
Chd5	KnownmRNA	90.5319	0.615616	0.0290571	1	Up	chromodomain helicase DNA binding protein 5, transcript variant X11	GO:0070823//HDA1 complex	GO:0016575//histone deacetylation;GO:0035556//intracellular signal transduction	GO:0005524//ATP binding;GO:0016787//hydrolase activity;GO:0003677//DNA binding	-
Chpf2	KnownmRNA	4.10786	-1.65913	0.0346497	1	Down	chondroitin polymerizing factor 2, transcript variant X1	GO:0032580//Golgi cisterna membrane;GO:0016020//membrane	-	GO:0008376//acetylgalactosaminyltransferase activity;GO:0016757//transferase activity, transferring glycosyl groups	K03419//Glycosaminoglycan biosynthesis - chondroitin sulfate / dermatan sulfate;Metabolic pathways
Chrm4	KnownmRNA	25.5754	1.3603	0.000949574	1	Up	cholinergic receptor, muscarinic 4	GO:0016021//integral component of membrane	GO:0007186//G-protein coupled receptor signaling pathway	GO:0004930//G-protein coupled receptor activity;GO:0004984//olfactory receptor activity	K04132//Neuroactive ligand-receptor interaction;Cholinergic synapse;Regulation of actin cytoskeleton
Clic5	KnownmRNA	3.92676	-1.68542	0.0372059	1	Down	chloride intracellular channel 5	-	-	GO:0005515//protein binding	-
Cmklr1	KnownmRNA	3.69417	-1.74898	0.0313081	1	Down	chemerin chemokine-like receptor 1, transcript variant X3	GO:0016021//integral component of membrane	GO:0007186//G-protein coupled receptor signaling pathway	GO:0004930//G-protein coupled receptor activity	-
Coch	KnownmRNA	7.82462	-1.29157	0.0479983	1	Down	cochlin, transcript variant X2	-	GO:0016575//histone deacetylation	-	K06560//Tuberculosis;Phagosome;K02599//Notch signaling pathway;Thyroid hormone signaling pathway;MicroRNAs in cancer;Dorso-ventral axis formation
Cog2	KnownmRNA	8.89531	1.50668	0.0166255	1	Up	component of oligomeric golgi complex 2	GO:0017119//Golgi transport complex	GO:0006891//intra-Golgi vesicle-mediated transport	-	-
Col5a1	KnownmRNA	21.5932	-1.03852	0.0211646	1	Down	collagen, type V, alpha 1, transcript variant X1	-	-	GO:0005201//extracellular matrix structural constituent	K06256//Epstein-Barr virus infection;ECM-receptor interaction;Hematopoietic cell lineage;Proteoglycans in cancer;Shigellosis;MicroRNAs in cancer;K06236//Amoebiasis;Protein digestion and absorption;ECM-receptor interaction;Focal adhesion;Platelet activation;PI3K-Akt signaling pathway;K06493//Proteoglycans in cancer;Hematopoietic cell lineage;MicroRNAs in cancer;Rap1 signaling pathway;Focal adhesio…
Coq10b	KnownmRNA	6.1237	1.48034	0.0303632	1	Up	coenzyme Q10B	-	-	-	-
Coq4	KnownmRNA	22.8461	-0.900646	0.032881	1	Down	coenzyme Q4	-	GO:0006744//ubiquinone biosynthetic process	-	-
Cux1	KnownmRNA	2.82609	-1.99344	0.0207856	1	Down	cut-like homeobox 1, transcript variant X2	GO:0005739//mitochondrion;GO:0019028//viral capsid;GO:0061617//MICOS complex;GO:0005737//cytoplasm;GO:0030173//integral component of Golgi membrane	GO:0043093//FtsZ-dependent cytokinesis;GO:0006355//regulation of transcription, DNA-templated;GO:0016579//protein deubiquitination;GO:0090529//cell septum assembly;GO:0042407//cristae formation;GO:0007094//mitotic spindle assembly checkpoint;GO:0006891//intra-Golgi vesicle-mediated transport	GO:0008137//NADH dehydrogenase (ubiquinone) activity;GO:0003677//DNA binding;GO:0003954//NADH dehydrogenase activity;GO:0036459//thiol-dependent ubiquitinyl hydrolase activity	-
Cxcl17	KnownmRNA	1.47803	-1.74288	0.0447466	1	Down	C-X-C motif chemokine ligand 17	-	-	-	K04851//Adrenergic signaling in cardiomyocytes;Aldosterone synthesis and secretion;Glutamatergic synapse;Cardiac muscle contraction;Retrograde endocannabinoid signaling;Insulin secretion;Alzheimer's disease;Dilated cardiomyopathy;cAMP signaling pathway;GnRH signaling pathway;Renin secretion;Arrhythmogenic right ventricular cardiomyopathy (ARVC);Dopaminergic synapse;Amphetamine addiction;Serotoner…
Cyp27a1	misc_RNA	2.20764	2.1341	0.0148573	1	Up	cytochrome P450, family 27, subfamily a, polypeptide 1, transcript variant X1	-	GO:0055114//oxidation-reduction process	GO:0005506//iron ion binding;GO:0020037//heme binding;GO:0016705//oxidoreductase activity, acting on paired donors, with incorporation or reduction of molecular oxygen	K00488//Primary bile acid biosynthesis;PPAR signaling pathway;Metabolic pathways
Cyp3a62	KnownmRNA	14.5736	-1.01393	0.0378126	1	Down	cytochrome P450, family 3, subfamily a, polypeptide 62	-	GO:0055114//oxidation-reduction process	GO:0020037//heme binding;GO:0016705//oxidoreductase activity, acting on paired donors, with incorporation or reduction of molecular oxygen;GO:0005506//iron ion binding	K07424//Retinol metabolism;Linoleic acid metabolism;Chemical carcinogenesis;Steroid hormone biosynthesis;Metabolic pathways
Dclre1b	KnownmRNA	18.9129	-0.994993	0.024988	1	Down	DNA cross-link repair 1B, transcript variant X2	-	-	-	-
Dhodh	misc_RNA	1.74085	1.83834	0.0342619	1	Up	dihydroorotate dehydrogenase (quinone), transcript variant X3	GO:0005737//cytoplasm	GO:0055114//oxidation-reduction process;GO:0006568//tryptophan metabolic process	GO:0016491//oxidoreductase activity;GO:0018580//nitronate monooxygenase activity;GO:0016627//oxidoreductase activity, acting on the CH-CH group of donors;GO:0004834//tryptophan synthase activity	K00254//Pyrimidine metabolism;Metabolic pathways
Dhrs4	KnownmRNA	3.36211	-1.62131	0.0477988	1	Down	dehydrogenase/reductase 4	-	-	-	K11147//Peroxisome;Retinol metabolism;Metabolic pathways
Dnaja2	KnownmRNA	3.88002	-1.83152	0.026028	1	Down	DnaJ heat shock protein family (Hsp40) member A2	-	GO:0051604//protein maturation	GO:0031072//heat shock protein binding;GO:0016151//nickel cation binding;GO:0051082//unfolded protein binding	K09503//Protein processing in endoplasmic reticulum
Dnm3	KnownmRNA	15.687	1.23204	0.00869105	1	Up	dynamin 3, transcript variant X3	-	-	GO:0003924//GTPase activity;GO:0005525//GTP binding	K01528//Phospholipase D signaling pathway;Synaptic vesicle cycle;Endocrine and other factor-regulated calcium reabsorption;Endocytosis;Bacterial invasion of epithelial cells
Dph1	KnownmRNA	2.21081	-2.00276	0.0220552	1	Down	diphthamide biosynthesis 1	-	-	-	-
Dpy19l3	KnownmRNA	3.0452	-1.78087	0.0340782	1	Down	dpy-19-like 3 (C. elegans), transcript variant X3	GO:0016021//integral component of membrane	-	-	-
Dusp7	KnownmRNA	1.63589	1.88538	0.030405	1	Up	dual specificity phosphatase 7	-	GO:0016311//dephosphorylation;GO:0006470//protein dephosphorylation	GO:0008138//protein tyrosine/serine/threonine phosphatase activity;GO:0004725//protein tyrosine phosphatase activity	K04459//MAPK signaling pathway
E2f8	KnownmRNA	3.13495	1.94763	0.0206666	1	Up	E2F transcription factor 8, transcript variant X1	GO:0005667//transcription factor complex	GO:0006355//regulation of transcription, DNA-templated	GO:0003700//transcription factor activity, sequence-specific DNA binding	-
Eef1d	KnownmRNA	2.70902	1.78749	0.0357491	1	Up	eukaryotic translation elongation factor 1 delta, transcript variant X12	-	GO:0051302//regulation of cell division;GO:0006414//translational elongation;GO:0006355//regulation of transcription, DNA-templated	GO:0003700//transcription factor activity, sequence-specific DNA binding;GO:0019901//protein kinase binding;GO:0009055//electron carrier activity;GO:0003746//translation elongation factor activity;GO:0020037//heme binding;GO:0005506//iron ion binding	K15410//Herpes simplex infection
Efemp2	KnownmRNA	4.42531	-1.61517	0.0379021	1	Down	EGF-containing fibulin-like extracellular matrix protein 2, transcript variant 1	-	GO:0045444//fat cell differentiation	GO:0005509//calcium ion binding	-
Eftud2	KnownmRNA	3.33841	-1.93399	0.0218824	1	Down	elongation factor Tu GTP binding domain containing 2, transcript variant X1	-	-	GO:0003924//GTPase activity;GO:0005525//GTP binding	K12852//Spliceosome
Entpd4	KnownmRNA	9.86524	1.98257	0.0194715	1	Up	ectonucleoside triphosphate diphosphohydrolase 4, transcript variant X2	-	-	GO:0016787//hydrolase activity	K12305//Lysosome;Pyrimidine metabolism;Purine metabolism
Ep300	KnownmRNA	29.3522	-0.786026	0.0302285	1	Down	E1A binding protein p300, transcript variant X1	GO:0005634//nucleus;GO:0000123//histone acetyltransferase complex	GO:0006355//regulation of transcription, DNA-templated;GO:0016573//histone acetylation	GO:0003713//transcription coactivator activity;GO:0004402//histone acetyltransferase activity;GO:0008270//zinc ion binding;GO:0003712//transcription cofactor activity;GO:0005515//protein binding	-
Eprs	KnownmRNA	2.45178	2.39169	0.00638228	1	Up	glutamyl-prolyl-tRNA synthetase, transcript variant X1	GO:0005737//cytoplasm	GO:0043039//tRNA aminoacylation;GO:0006433//prolyl-tRNA aminoacylation;GO:0006418//tRNA aminoacylation for protein translation	GO:0005524//ATP binding;GO:0004827//proline-tRNA ligase activity;GO:0000166//nucleotide binding;GO:0004812//aminoacyl-tRNA ligase activity	K14163//Porphyrin and chlorophyll metabolism;Biosynthesis of secondary metabolites;Aminoacyl-tRNA biosynthesis;Metabolic pathways
Ercc6l2	KnownmRNA	8.32862	1.45284	0.0191982	1	Up	ERCC excision repair 6 like 2, transcript variant X2	GO:0005576//extracellular region;GO:0070823//HDA1 complex	GO:0009405//pathogenesis;GO:0016575//histone deacetylation;GO:0006952//defense response	GO:0005524//ATP binding;GO:0019855//calcium channel inhibitor activity;GO:0016787//hydrolase activity;GO:0003676//nucleic acid binding;GO:0003677//DNA binding	K10841//Nucleotide excision repair;K10877//Homologous recombination
Exosc4	KnownmRNA	8.13873	-1.59405	0.0256354	1	Down	exosome component 4	-	-	-	K11600//RNA degradation
Exosc8	KnownmRNA	54.9421	0.840593	0.00281944	1	Up	exosome component 8, transcript variant X1	-	-	-	K12586//RNA degradation
Ezr	KnownmRNA	1.39219	1.70408	0.0482871	1	Up	ezrin	-	-	-	K08007//Regulation of actin cytoskeleton;Gastric acid secretion;Proteoglycans in cancer;MicroRNAs in cancer;Leukocyte transendothelial migration;Pathogenic Escherichia coli infection
FAM120C	KnownmRNA	13.3504	1.20586	0.0251768	1	Up	family with sequence similarity 120C, transcript variant X1	-	-	-	-
Fam110c	KnownmRNA	6.07097	-1.49346	0.0477581	1	Down	family with sequence similarity 110, member C	-	-	-	K10158//Metabolic pathways;Glycosaminoglycan biosynthesis - heparan sulfate / heparin;Glycosaminoglycan biosynthesis - chondroitin sulfate / dermatan sulfate;K05467//PI3K-Akt signaling pathway;Ras signaling pathway;Rap1 signaling pathway;HIF-1 signaling pathway;K06669//Cell cycle;Meiosis - yeast;Oocyte meiosis;Cell cycle - yeast
Fbrs	KnownmRNA	7.79479	-1.75374	0.00648208	1	Down	fibrosin, transcript variant X1	-	-	-	-
Fez2	KnownmRNA	23.0759	-1.15745	0.00644458	1	Down	fasciculation and elongation protein zeta 2	GO:0016020//membrane;GO:0019028//viral capsid;GO:0033179//proton-transporting V-type ATPase, V0 domain	GO:0015991//ATP hydrolysis coupled proton transport;GO:0030001//metal ion transport;GO:0055085//transmembrane transport	GO:0046873//metal ion transmembrane transporter activity;GO:0015078//hydrogen ion transmembrane transporter activity	K13988//Purine metabolism
Flii	KnownmRNA	14.6766	-1.02154	0.0352858	1	Down	FLII, actin remodeling protein	GO:0005785//signal recognition particle receptor complex	GO:0006886//intracellular protein transport	GO:0003924//GTPase activity;GO:0005047//signal recognition particle binding;GO:0005525//GTP binding;GO:0005515//protein binding	K05768//Viral carcinogenesis;Fc gamma R-mediated phagocytosis;Regulation of actin cytoskeleton
Gabarapl1	KnownmRNA	2.03966	2.08138	0.0174448	1	Up	GABA type A receptor associated protein like 1	GO:0005737//cytoplasm	GO:0000045//autophagosome assembly	-	K08341//Regulation of autophagy;GABAergic synapse;FoxO signaling pathway
Gabrb1	KnownmRNA	9.51386	-1.35829	0.0203391	1	Down	gamma-aminobutyric acid type A receptor beta 1 subunit	GO:0016021//integral component of membrane;GO:0016020//membrane	GO:0006811//ion transport;GO:0036376//sodium ion export from cell	GO:0008948//oxaloacetate decarboxylase activity;GO:0005230//extracellular ligand-gated ion channel activity;GO:0015081//sodium ion transmembrane transporter activity	K05181//Morphine addiction;Retrograde endocannabinoid signaling;Serotonergic synapse;Nicotine addiction;GABAergic synapse;Neuroactive ligand-receptor interaction
Galnt7	KnownmRNA	1.90848	-2.06622	0.0184279	1	Down	polypeptide N-acetylgalactosaminyltransferase 7, transcript variant X2	-	-	-	K00710//Metabolic pathways;Mucin type O-Glycan biosynthesis
Gclc	KnownmRNA	2.54206	1.93439	0.0265421	1	Up	glutamate-cysteine ligase, catalytic subunit	-	GO:0042398//cellular modified amino acid biosynthetic process;GO:0006750//glutathione biosynthetic process	GO:0004357//glutamate-cysteine ligase activity	K11204//Cysteine and methionine metabolism;Metabolic pathways;Glutathione metabolism
Gdf11	KnownmRNA	35.3669	1.06252	0.00562424	1	Up	growth differentiation factor 11	-	-	GO:0008083//growth factor activity	-
Gen1	KnownmRNA	4.60625	-1.83465	0.0171909	1	Down	GEN1 Holliday junction 5' flap endonuclease, transcript variant X1	-	GO:0006281//DNA repair	GO:0004518//nuclease activity	-
Gna12	KnownmRNA	7.31064	-1.29844	0.048335	1	Down	G protein subunit alpha 12	-	GO:0007186//G-protein coupled receptor signaling pathway	GO:0000166//nucleotide binding;GO:0019001//guanyl nucleotide binding;GO:0004871//signal transducer activity;GO:0003677//DNA binding;GO:0003924//GTPase activity;GO:0005524//ATP binding;GO:0031683//G-protein beta/gamma-subunit complex binding;GO:0005525//GTP binding	K04346//Pathways in cancer;Regulation of actin cytoskeleton;cGMP-PKG signaling pathway;Sphingolipid signaling pathway;Long-term depression;MAPK signaling pathway;Phospholipase D signaling pathway;Vascular smooth muscle contraction
Gnptg	KnownmRNA	6.14113	-1.55398	0.0442539	1	Down	N-acetylglucosamine-1-phosphate transferase, gamma subunit	-	-	-	K10087//Lysosome
Gpr17	KnownmRNA	46.6665	-0.768869	0.0246035	1	Down	G protein-coupled receptor 17, transcript variant X1	GO:0016021//integral component of membrane;GO:0016020//membrane	GO:0007186//G-protein coupled receptor signaling pathway	GO:0008528//G-protein coupled peptide receptor activity;GO:0009055//electron carrier activity;GO:0016491//oxidoreductase activity;GO:0004930//G-protein coupled receptor activity	-
Gprin3	KnownmRNA	5.51761	2.41483	0.00199993	1	Up	GPRIN family member 3, transcript variant X5	-	-	-	-
Gpx3	KnownmRNA	13.8444	-1.15138	0.0278085	1	Down	glutathione peroxidase 3	-	-	-	-
Gramd1b	KnownmRNA	6.48701	-2.65419	0.000345438	1	Down	GRAM domain containing 1B, transcript variant X5	-	-	-	-
Grm3	KnownmRNA	89.0692	-1.04138	0.000401148	1	Down	glutamate metabotropic receptor 3, transcript variant X2	GO:0016021//integral component of membrane	GO:0007186//G-protein coupled receptor signaling pathway	GO:0004930//G-protein coupled receptor activity	K04605//Cocaine addiction;Phospholipase D signaling pathway;Neuroactive ligand-receptor interaction;Glutamatergic synapse
Grm8	KnownmRNA	7.02535	-1.69508	0.0150172	1	Down	glutamate metabotropic receptor 8, transcript variant X2	GO:0016021//integral component of membrane	GO:0007186//G-protein coupled receptor signaling pathway	GO:0004930//G-protein coupled receptor activity	K04608//Phospholipase D signaling pathway;Glutamatergic synapse;Neuroactive ligand-receptor interaction
Gtf3c6	KnownmRNA	7.62016	-1.28394	0.0484563	1	Down	general transcription factor 3C subunit 6	-	-	-	-
Hdlbp	KnownmRNA	6.63641	1.48259	0.0449205	1	Up	high density lipoprotein binding protein	GO:0005743//mitochondrial inner membrane	-	GO:0003723//RNA binding	-
Hhat	KnownmRNA	5.21031	1.95573	0.0086149	1	Up	hedgehog acyltransferase, transcript variant X1	-	-	-	-
Hist2h2ab	KnownmRNA	48.7531	0.656594	0.0297377	1	Up	histone cluster 2, H2ab	-	-	GO:0003677//DNA binding	K11251//Alcoholism;Systemic lupus erythematosus
Hoxc11	KnownmRNA	1.93044	-2.03445	0.0202323	1	Down	homeobox C11	-	GO:0006355//regulation of transcription, DNA-templated	GO:0003677//DNA binding	-
Hpdl	KnownmRNA	1.76625	-1.922	0.027879	1	Down	4-hydroxyphenylpyruvate dioxygenase-like	-	-	-	K00457//Phenylalanine metabolism;Tyrosine metabolism;Metabolic pathways;Ubiquinone and other terpenoid-quinone biosynthesis
Hsf2	KnownmRNA	36.5133	1.1624	0.00713913	1	Up	heat shock transcription factor 2, transcript variant X2	GO:0005634//nucleus;GO:0005737//cytoplasm	GO:0006914//autophagy;GO:0043093//FtsZ-dependent cytokinesis;GO:0006355//regulation of transcription, DNA-templated;GO:0090529//cell septum assembly	GO:0043565//sequence-specific DNA binding;GO:0003700//transcription factor activity, sequence-specific DNA binding;GO:0003677//DNA binding	-
Hspa5	KnownmRNA	3.60994	1.58772	0.0477812	1	Up	heat shock protein family A member 5	-	GO:0005975//carbohydrate metabolic process;GO:0000902//cell morphogenesis	GO:0016787//hydrolase activity;GO:0016773//phosphotransferase activity, alcohol group as acceptor	K09490//Protein processing in endoplasmic reticulum;Protein export;Prion diseases;Thyroid hormone synthesis
Idh3a	KnownmRNA	21.9506	1.17928	0.00508996	1	Up	isocitrate dehydrogenase 3 (NAD+) alpha	-	GO:0055114//oxidation-reduction process	GO:0016616//oxidoreductase activity, acting on the CH-OH group of donors, NAD or NADP as acceptor	K00030//Biosynthesis of antibiotics;Citrate cycle (TCA cycle);Carbon metabolism;Biosynthesis of amino acids;2-Oxocarboxylic acid metabolism;Metabolic pathways;Microbial metabolism in diverse environments;Biosynthesis of secondary metabolites
Idh3g	KnownmRNA	3.0844	1.6283	0.0497827	1	Up	isocitrate dehydrogenase 3 (NAD), gamma, transcript variant X2	-	GO:0055114//oxidation-reduction process	GO:0016616//oxidoreductase activity, acting on the CH-OH group of donors, NAD or NADP as acceptor	K00030//Biosynthesis of antibiotics;Carbon metabolism;Biosynthesis of amino acids;Citrate cycle (TCA cycle);2-Oxocarboxylic acid metabolism;Microbial metabolism in diverse environments;Biosynthesis of secondary metabolites;Metabolic pathways
Igsf6	KnownmRNA	31.2001	-0.838911	0.0283213	1	Down	immunoglobulin superfamily, member 6	GO:0016021//integral component of membrane	GO:0033227//dsRNA transport	GO:0051033//RNA transmembrane transporter activity	K06751//Allograft rejection;Viral carcinogenesis;Cell adhesion molecules (CAMs);Phagosome;Herpes simplex infection;Type I diabetes mellitus;Autoimmune thyroid disease;HTLV-I infection;Endocytosis;Graft-versus-host disease;Viral myocarditis;Antigen processing and presentation;Epstein-Barr virus infection;K05412//Rheumatoid arthritis;Cell adhesion molecules (CAMs);Allograft rejection;Systemic lupus…
Il1r2	KnownmRNA	4.51812	-1.69382	0.0300368	1	Down	interleukin 1 receptor type 2, transcript variant X3	-	-	-	K04387//Amoebiasis;HTLV-I infection;Hematopoietic cell lineage;Transcriptional misregulation in cancer;MAPK signaling pathway;Cytokine-cytokine receptor interaction
Ip6k1	KnownmRNA	5.45957	1.81389	0.0131667	1	Up	inositol hexakisphosphate kinase 1, transcript variant X1	-	GO:0032958//inositol phosphate biosynthetic process	GO:0016301//kinase activity	K07756//Phosphatidylinositol signaling system
Ipmk	KnownmRNA	2.88858	1.73145	0.0449188	1	Up	inositol polyphosphate multikinase, transcript variant X3	-	GO:0032958//inositol phosphate biosynthetic process	GO:0016301//kinase activity	K00915//Phosphatidylinositol signaling system;Inositol phosphate metabolism;Metabolic pathways
Itpkc	KnownmRNA	8.06539	-1.65665	0.0106462	1	Down	inositol-trisphosphate 3-kinase C	-	GO:0032958//inositol phosphate biosynthetic process	GO:0016301//kinase activity	K00911//Inositol phosphate metabolism;Phosphatidylinositol signaling system;Calcium signaling pathway;Metabolic pathways
Jam2	KnownmRNA	15.9424	-1.2634	0.00847664	1	Down	junctional adhesion molecule 2	GO:0016010//dystrophin-associated glycoprotein complex	GO:0007016//cytoskeletal anchoring at plasma membrane	-	K05719//Pertussis;Hypertrophic cardiomyopathy (HCM);Bacterial invasion of epithelial cells;Shigellosis;Pathogenic Escherichia coli infection;Pathways in cancer;PI3K-Akt signaling pathway;Platelet activation;Small cell lung cancer;Leukocyte transendothelial migration;Rap1 signaling pathway;Cell adhesion molecules (CAMs);Phagosome;Dilated cardiomyopathy;Regulation of actin cytoskeleton;ECM-receptor…
Jmy	KnownmRNA	4.77675	-1.83928	0.0219445	1	Down	junction mediating and regulatory protein, p53 cofactor, transcript variant X1	-	-	-	-
Kcnip4	KnownmRNA	1.64451	1.9435	0.0260147	1	Up	potassium voltage-gated channel interacting protein 4, transcript variant X3	GO:0016021//integral component of membrane;GO:0005578//proteinaceous extracellular matrix	GO:0007165//signal transduction;GO:0000160//phosphorelay signal transduction system	GO:0005509//calcium ion binding;GO:0005515//protein binding;GO:0000155//phosphorelay sensor kinase activity	K19695//Olfactory transduction
Kcnt1	KnownmRNA	7.19512	-2.76636	0.000121635	1	Down	potassium sodium-activated channel subfamily T member 1, transcript variant X3	GO:0016020//membrane	GO:0006813//potassium ion transport	GO:0008324//cation transmembrane transporter activity	-
Kdm2b	KnownmRNA	3.77513	1.65878	0.0407434	1	Up	lysine demethylase 2B, transcript variant X1	-	-	GO:0008270//zinc ion binding;GO:0005515//protein binding;GO:0003677//DNA binding	-
Kif7	KnownmRNA	4.99574	1.65098	0.027795	1	Up	kinesin family member 7, transcript variant X2	-	GO:0007018//microtubule-based movement	GO:0005524//ATP binding;GO:0008017//microtubule binding;GO:0003777//microtubule motor activity	-
Klhdc4	KnownmRNA	1.50695	-1.76995	0.041815	1	Down	kelch domain containing 4	-	-	-	K18283//cGMP-PKG signaling pathway;Morphine addiction;Aldosterone synthesis and secretion;Olfactory transduction;Purine metabolism;K11421//Signaling pathways regulating pluripotency of stem cells;Lysine degradation
Klhl8	KnownmRNA	2.23043	-2.21883	0.0114266	1	Down	kelch-like family member 8, transcript variant X3	-	-	GO:0005515//protein binding	-
Kremen2	KnownmRNA	1.51894	1.84984	0.0334686	1	Up	kringle containing transmembrane protein 2, transcript variant X1	-	-	-	K01348//Complement and coagulation cascades;Transcriptional misregulation in cancer;Proteoglycans in cancer;MicroRNAs in cancer;NF-kappa B signaling pathway;K01343//Complement and coagulation cascades;Transcriptional misregulation in cancer
Krit1	KnownmRNA	3.73616	1.70594	0.0444562	1	Up	KRIT1, ankyrin repeat containing	-	-	GO:0005515//protein binding	K17705//Rap1 signaling pathway
Kyat1	KnownmRNA	2.15151	1.79812	0.0399037	1	Up	kynurenine aminotransferase 1, transcript variant X2	GO:0043657//host cell	GO:0009058//biosynthetic process	GO:0030170//pyridoxal phosphate binding	K00816//Metabolic pathways;Selenocompound metabolism;Chemical carcinogenesis;Tryptophan metabolism
LOC100360821	KnownmRNA	8.19065	-1.72163	0.00636827	1	Down	rCG55159-like	-	-	-	-
LOC100362344	misc_RNA	3.94436	-1.60461	0.0449217	1	Down	mKIAA1238 protein-like	-	-	-	-
LOC100363129	KnownmRNA	7.32796	-1.43284	0.0257605	1	Down	LRRGT00018-like	GO:0005634//nucleus;GO:0000775//chromosome, centromeric region;GO:0005681//spliceosomal complex	GO:0000398//mRNA splicing, via spliceosome	GO:0003677//DNA binding;GO:0003682//chromatin binding	-
LOC100363500	KnownmRNA	1.56997	1.82475	0.0355888	1	Up	hypothetical LOC100363500, transcript variant X1	-	-	-	-
LOC100365259	KnownmRNA	9.43932	1.32127	0.0356111	1	Up	SPT2, Suppressor of Ty, domain containing 1-like, transcript variant X1	-	-	-	-
LOC100909907	KnownLncRNA	1.60665	1.906	0.02881	1	Up	uncharacterized LOC100909907	-	-	-	-
LOC100911498	KnownLncRNA	11.3325	1.56143	0.004651	1	Up	uncharacterized LOC100911498	-	-	-	-
LOC100912347	KnownmRNA	2.22379	-1.7833	0.0410024	1	Down	RNA polymerase-associated protein LEO1-like	GO:0016593//Cdc73/Paf1 complex	GO:0016570//histone modification;GO:0006368//transcription elongation from RNA polymerase II promoter	-	-
LOC100912964	KnownmRNA	6.42145	1.46982	0.0467106	1	Up	zinc finger protein 567-like	-	-	-	-
LOC102546647	KnownLncRNA	7.49805	-1.42475	0.035933	1	Down	uncharacterized LOC102546647, transcript variant X1	-	-	-	-
LOC102546692	KnownLncRNA	2.50039	-1.73249	0.0473504	1	Down	uncharacterized LOC102546692, transcript variant X1	-	-	-	-
LOC102547244	KnownLncRNA	2.68659	-2.56749	0.00323261	1	Down	uncharacterized LOC102547244, transcript variant X24	-	-	-	-
LOC102547567	KnownLncRNA	4.89663	-1.96725	0.00962026	1	Down	uncharacterized LOC102547567, transcript variant X3	-	-	-	-
LOC102547955	KnownLncRNA	51.1977	-0.686273	0.0236065	1	Down	uncharacterized LOC102547955, transcript variant X3	-	-	-	-
LOC102548080	KnownLncRNA	13.2765	-1.52195	0.00654375	1	Down	uncharacterized LOC102548080, transcript variant X1	-	-	-	-
LOC102548236	KnownLncRNA	11.5827	1.29406	0.0313569	1	Up	uncharacterized LOC102548236	-	-	-	-
LOC102548825	KnownLncRNA	2.41277	-1.77897	0.0408325	1	Down	uncharacterized LOC102548825	-	-	-	-
LOC102549309	KnownLncRNA	31.3371	-1.20315	0.00517552	1	Down	uncharacterized LOC102549309, transcript variant X3	-	-	-	-
LOC102549314	KnownLncRNA	9.81173	-1.28943	0.0229089	1	Down	uncharacterized LOC102549314, transcript variant X1	-	-	-	-
LOC102550438	KnownmRNA	48.3658	0.769305	0.0178011	1	Up	uncharacterized LOC102550438	-	-	-	-
LOC102550676	KnownLncRNA	51.3709	1.074	0.00222603	1	Up	uncharacterized LOC102550676	-	-	-	-
LOC102550985	KnownLncRNA	23.9423	-0.806402	0.0439394	1	Down	uncharacterized LOC102550985, transcript variant X2	-	-	-	-
LOC102551157	KnownLncRNA	18.426	-1.00377	0.0303414	1	Down	uncharacterized LOC102551157, transcript variant X1	-	-	-	-
LOC102551249	KnownLncRNA	5.42344	1.51011	0.0471994	1	Up	uncharacterized LOC102551249	-	-	-	-
LOC102551633	misc_RNA	1.69523	-1.87159	0.032002	1	Down	sperm motility kinase W-like, transcript variant X4	GO:0016020//membrane	GO:0006468//protein phosphorylation	GO:0004674//protein serine/threonine kinase activity;GO:0004672//protein kinase activity;GO:0005524//ATP binding;GO:0016773//phosphotransferase activity, alcohol group as acceptor	-
LOC102552031	KnownLncRNA	52.4559	-0.65993	0.0393985	1	Down	uncharacterized LOC102552031	-	-	-	-
LOC102552230	KnownLncRNA	49.5322	-0.942296	0.00220257	1	Down	uncharacterized LOC102552230, transcript variant X1	-	-	-	-
LOC102552879	KnownLncRNA	3.00702	2.66602	0.00224866	1	Up	uncharacterized LOC102552879	-	-	-	-
LOC102553341	KnownLncRNA	8.17869	-1.47856	0.0227563	1	Down	uncharacterized LOC102553341, transcript variant X1	-	-	-	-
LOC102553484	KnownLncRNA	141.503	-0.698711	0.00796719	1	Down	uncharacterized LOC102553484, transcript variant X1	-	-	-	-
LOC102553541	KnownLncRNA	1.82247	-1.95223	0.0256259	1	Down	uncharacterized LOC102553541, transcript variant X1	-	-	-	-
LOC102553722	KnownLncRNA	1.50534	-1.75545	0.0433456	1	Down	uncharacterized LOC102553722, transcript variant X2	-	-	-	-
LOC102553981	KnownLncRNA	36.3727	-0.690834	0.0342328	1	Down	uncharacterized LOC102553981	-	-	-	-
LOC102554098	KnownLncRNA	28.8812	-0.836891	0.0410208	1	Down	uncharacterized LOC102554098	-	-	-	-
LOC102554758	KnownLncRNA	103.301	-0.658812	0.00227372	1	Down	uncharacterized LOC102554758	-	-	-	-
LOC102554815	KnownLncRNA	20.708	0.956816	0.0247647	1	Up	uncharacterized LOC102554815, transcript variant X3	-	-	-	-
LOC102555151	KnownLncRNA	1.95935	-1.92238	0.0277127	1	Down	uncharacterized LOC102555151	-	-	-	-
LOC102555426	KnownLncRNA	19.2983	0.924718	0.0340701	1	Up	uncharacterized LOC102555426	-	-	-	-
LOC102555503	misc_RNA	5.97237	1.7755	0.0207629	1	Up	uncharacterized LOC102555503, transcript variant X2	-	-	-	-
LOC102555804	KnownLncRNA	8.54126	1.29244	0.0418541	1	Up	uncharacterized LOC102555804, transcript variant X2	-	-	-	-
LOC102556395	KnownLncRNA	4.37563	2.46276	0.00224199	1	Up	uncharacterized LOC102556395, transcript variant X1	-	-	-	-
LOC102557038	KnownLncRNA	3.25614	-1.77797	0.0336726	1	Down	uncharacterized LOC102557038	-	-	-	-
LOC103690486	KnownmRNA	2.74953	2.13725	0.0134351	1	Up	uncharacterized LOC103690486	-	-	-	K12330//Vascular smooth muscle contraction;Proteoglycans in cancer;Platelet activation;Regulation of actin cytoskeleton;Pathways in cancer
LOC103690533	KnownLncRNA	106.211	-1.01911	3.00306e-05	1	Down	uncharacterized LOC103690533, transcript variant X1	-	-	-	-
LOC103690543	KnownLncRNA	1.50578	1.81186	0.0369572	1	Up	uncharacterized LOC103690543, transcript variant X1	-	-	-	-
LOC103690585	KnownLncRNA	13.5274	1.6624	0.045595	1	Up	uncharacterized LOC103690585, transcript variant X1	-	-	-	-
LOC103690958	KnownLncRNA	22.819	-1.03769	0.0134367	1	Down	uncharacterized LOC103690958	-	-	-	-
LOC103690968	KnownLncRNA	13.174	-1.68185	0.00149914	1	Down	uncharacterized LOC103690968	-	-	-	-
LOC103691196	KnownLncRNA	26.6276	-0.82105	0.0472181	1	Down	uncharacterized LOC103691196	-	-	-	-
LOC103691267	KnownmRNA	9.16908	-1.2345	0.0451697	1	Down	uncharacterized LOC103691267	-	-	-	-
LOC103691277	KnownLncRNA	1.5815	1.69181	0.0494152	1	Up	uncharacterized LOC103691277	-	-	-	-
LOC103691293	KnownLncRNA	2.43745	-2.19755	0.0122359	1	Down	uncharacterized LOC103691293	-	-	-	-
LOC103691376	KnownmRNA	22.6941	-1.1438	0.00567497	1	Down	uncharacterized LOC103691376, transcript variant X6	GO:0016021//integral component of membrane;GO:0005840//ribosome;GO:0005622//intracellular	GO:0006412//translation	GO:0003735//structural constituent of ribosome;GO:0009055//electron carrier activity	-
LOC103691383	KnownLncRNA	28.5523	-2.39436	1.03401e-08	1	Down	uncharacterized LOC103691383	-	-	-	-
LOC103692017	KnownLncRNA	64.8765	0.862132	0.00503632	1	Up	uncharacterized LOC103692017, transcript variant X1	-	-	-	-
LOC103692153	KnownLncRNA	106.685	-0.617294	0.0331136	1	Down	uncharacterized LOC103692153, transcript variant X1	-	-	-	-
LOC103692481	KnownLncRNA	61.1724	0.834308	0.00312544	1	Up	uncharacterized LOC103692481	-	-	-	-
LOC103692515	KnownLncRNA	40.9561	1.05036	0.00111552	1	Up	uncharacterized LOC103692515	-	-	-	-
LOC103693069	KnownLncRNA	6.904	-1.4737	0.0319826	1	Down	uncharacterized LOC103693069	-	-	-	-
LOC103693319	KnownLncRNA	2.59289	2.3911	0.00640628	1	Up	uncharacterized LOC103693319	-	-	-	-
LOC103693482	KnownLncRNA	5.24405	-1.61935	0.0320271	1	Down	uncharacterized LOC103693482, transcript variant X4	-	-	-	-
LOC103693580	KnownLncRNA	3.47826	-1.69385	0.0388088	1	Down	uncharacterized LOC103693580	-	-	-	-
LOC103693914	KnownmRNA	31.5473	0.998626	0.00600821	1	Up	uncharacterized LOC103693914	-	-	-	K04257//Olfactory transduction
LOC103694375	KnownLncRNA	2.72495	-2.45641	0.00500762	1	Down	uncharacterized LOC103694375	-	-	-	-
LOC103694524	KnownLncRNA	15.1301	-1.09341	0.0398858	1	Down	uncharacterized LOC103694524	-	-	-	-
LOC108348506	KnownLncRNA	6.18614	2.64751	0.000443374	1	Up	uncharacterized LOC108348506	-	-	-	-
LOC108348833	KnownLncRNA	4.66903	1.78069	0.0303722	1	Up	uncharacterized LOC108348833	-	-	-	-
LOC108349234	KnownLncRNA	40.9443	-0.83524	0.0293955	1	Down	uncharacterized LOC108349234, transcript variant X2	-	-	-	-
LOC108349968	KnownLncRNA	8.42204	1.98476	0.00222979	1	Up	uncharacterized LOC108349968, transcript variant X1	-	-	-	-
LOC108350053	misc_RNA	2.07344	2.2437	0.0105362	1	Up	uncharacterized LOC108350053, transcript variant X5	-	-	-	K09261//cGMP-PKG signaling pathway
LOC108350345	KnownLncRNA	30.7277	0.826801	0.0218449	1	Up	uncharacterized LOC108350345	-	-	-	-
LOC108350474	KnownLncRNA	2.10694	-2.2078	0.0118409	1	Down	uncharacterized LOC108350474	-	-	-	-
LOC108350586	KnownLncRNA	8.74227	-1.22747	0.038232	1	Down	uncharacterized LOC108350586	-	-	-	-
LOC108350711	KnownLncRNA	32.6836	-0.962844	0.032349	1	Down	uncharacterized LOC108350711	-	-	-	-
LOC108350929	KnownLncRNA	11.2812	1.13749	0.0353138	1	Up	uncharacterized LOC108350929	-	-	-	-
LOC108351492	KnownLncRNA	102.617	-0.968762	0.000234428	1	Down	uncharacterized LOC108351492	-	-	-	-
LOC108351703	KnownmRNA	4.3052	-1.59421	0.0452135	1	Down	60S ribosomal protein L27a-like	-	-	-	-
LOC108351916	KnownLncRNA	1.5815	1.69181	0.0494152	1	Up	uncharacterized LOC108351916	-	-	-	-
LOC108351929	KnownLncRNA	143.344	-0.700303	0.0045987	1	Down	uncharacterized LOC108351929	-	-	-	-
LOC108351930	KnownLncRNA	48.394	-1.00487	0.00330704	1	Down	uncharacterized LOC108351930	-	-	-	-
LOC108351932	KnownLncRNA	62.0802	-0.894662	0.00411433	1	Down	uncharacterized LOC108351932	-	-	-	-
LOC108351992	KnownmRNA	10.5401	-1.26932	0.0257615	1	Down	cytochrome P450 2K4-like, transcript variant X1	-	GO:0055114//oxidation-reduction process	GO:0005506//iron ion binding;GO:0020037//heme binding;GO:0016705//oxidoreductase activity, acting on paired donors, with incorporation or reduction of molecular oxygen	-
LOC108352076	KnownLncRNA	14.5932	0.959634	0.0471941	1	Up	uncharacterized LOC108352076, transcript variant X1	-	-	-	-
LOC108352077	KnownLncRNA	20.4024	1.27571	0.00774415	1	Up	uncharacterized LOC108352077	-	-	-	-
LOC108352146	KnownLncRNA	3.52305	2.17536	0.00822215	1	Up	uncharacterized LOC108352146	-	-	-	-
LOC108352438	KnownLncRNA	1.52757	1.69442	0.0491193	1	Up	uncharacterized LOC108352438, transcript variant X2	-	-	-	-
LOC108352737	KnownLncRNA	9.51804	1.21484	0.0423469	1	Up	uncharacterized LOC108352737	-	-	-	-
LOC108352928	KnownLncRNA	57.3272	-0.958002	0.000940473	1	Down	uncharacterized LOC108352928, transcript variant X1	-	-	-	-
LOC108352952	KnownLncRNA	28.849	-0.734111	0.0440562	1	Down	uncharacterized LOC108352952	-	-	-	-
LOC108353146	KnownmRNA	10.3222	1.29183	0.0274394	1	Up	basic proline-rich protein-like	-	-	-	-
LOC108353231	KnownLncRNA	6.3081	-2.32668	0.0011621	1	Down	uncharacterized LOC108353231	-	-	-	-
LOC498705	KnownmRNA	3.74401	1.93537	0.0173536	1	Up	hypothetical protein LOC498705	GO:0016021//integral component of membrane;GO:0019012//virion	GO:0016192//vesicle-mediated transport;GO:0030683//evasion or tolerance by virus of host immune response	-	K13348//Peroxisome
LOC499715	KnownmRNA	2.61771	-2.29675	0.00883129	1	Down	LRRGT00095	-	-	-	K16060//Apoptosis;Toxoplasmosis;NOD-like receptor signaling pathway;NF-kappa B signaling pathway;Pathways in cancer;Ubiquitin mediated proteolysis;Small cell lung cancer;Focal adhesion;TNF signaling pathway
LOC501416	KnownmRNA	16.752	1.29315	0.00604666	1	Up	DNA-directed RNA polymerase II subunit GRINL1A-like, transcript variant X1	-	-	-	-
LOC679342	KnownmRNA	8.32744	-1.95671	0.00277342	1	Down	hypothetical protein LOC679342, transcript variant X1	GO:0016020//membrane;GO:0000775//chromosome, centromeric region	GO:0034080//CENP-A containing nucleosome assembly;GO:0006914//autophagy	-	-
LOC689986	KnownmRNA	64.5027	0.682674	0.0107246	1	Up	hypothetical protein LOC689986, transcript variant X4	-	-	-	-
LOC690276	KnownmRNA	23.3665	-1.30247	0.00250695	1	Down	hypothetical protein LOC690276, transcript variant X1	-	-	-	K10803//Base excision repair
LOC690288	KnownmRNA	2.94993	-2.06732	0.0165236	1	Down	similar to Dynein heavy chain at 16F CG7092-PA, transcript variant X2	GO:0030286//dynein complex;GO:0016020//membrane	GO:0006281//DNA repair;GO:0007018//microtubule-based movement;GO:0002949//tRNA threonylcarbamoyladenosine modification;GO:0017038//protein import;GO:0006310//DNA recombination	GO:0098519//nucleotide phosphatase activity, acting on free nucleotides;GO:0005524//ATP binding;GO:0005525//GTP binding;GO:0009378//four-way junction helicase activity;GO:0003924//GTPase activity;GO:0016301//kinase activity;GO:0003724//RNA helicase activity;GO:0003723//RNA binding;GO:0003777//microtubule motor activity;GO:0016887//ATPase activity	K10408//Huntington's disease
LOC691519	KnownmRNA	20.5311	-0.92669	0.0315176	1	Down	similar to ankyrin repeat domain 26, transcript variant X1	-	-	GO:0005515//protein binding	-
Lefty1	KnownmRNA	3.68923	1.65704	0.0405227	1	Up	left right determination factor 1, transcript variant X1	-	-	GO:0008083//growth factor activity	K04668//TGF-beta signaling pathway
Linc00514	KnownmRNA	1.91009	-2.07052	0.0181926	1	Down	long intergenic non-protein coding RNA 514, transcript variant X1	-	-	-	-
Lpar1	KnownmRNA	2.61588	-1.83868	0.0355306	1	Down	lysophosphatidic acid receptor 1, transcript variant X8	GO:0016021//integral component of membrane	GO:0007186//G-protein coupled receptor signaling pathway	GO:0004930//G-protein coupled receptor activity;GO:0004984//olfactory receptor activity	K04289//Rap1 signaling pathway;Pathways in cancer;PI3K-Akt signaling pathway;Phospholipase D signaling pathway;Neuroactive ligand-receptor interaction;Gap junction
Lrch1	KnownmRNA	34.2458	-0.743974	0.030935	1	Down	leucine rich repeats and calponin homology domain containing 1, transcript variant X2	-	-	GO:0005515//protein binding	K19613//Ras signaling pathway;K16175//Hippo signaling pathway - fly;Viral carcinogenesis;Hippo signaling pathway
Lrrc25	KnownmRNA	55.0632	1.27699	0.0235506	1	Up	leucine rich repeat containing 25, transcript variant X3	-	-	GO:0005515//protein binding	K06754//Axon guidance;K06753//Axon guidance;K06839//Axon guidance
Lrrc42	KnownmRNA	14.0689	1.0125	0.0360733	1	Up	leucine rich repeat containing 42, transcript variant X1	-	-	GO:0005515//protein binding	-
M1ap	KnownmRNA	7.58464	-1.65706	0.0109355	1	Down	meiosis 1 associated protein	-	-	-	-
Man2a1	KnownmRNA	9.3935	1.5257	0.0133	1	Up	mannosidase, alpha, class 2A, member 1	-	GO:0005975//carbohydrate metabolic process;GO:0006013//mannose metabolic process	GO:0003824//catalytic activity;GO:0004559//alpha-mannosidase activity	K01231//Various types of N-glycan biosynthesis;Metabolic pathways;N-Glycan biosynthesis
Manea	KnownmRNA	2.41581	1.89565	0.0300782	1	Up	mannosidase, endo-alpha	-	GO:0006807//nitrogen compound metabolic process	GO:0016798//hydrolase activity, acting on glycosyl bonds;GO:0004356//glutamate-ammonia ligase activity	-
Map3k8	KnownmRNA	2.30539	-2.23326	0.0109007	1	Down	mitogen-activated protein kinase kinase kinase 8, transcript variant X1	-	GO:0006468//protein phosphorylation	GO:0005524//ATP binding;GO:0043565//sequence-specific DNA binding;GO:0004672//protein kinase activity	K04415//TNF signaling pathway;Toll-like receptor signaling pathway;MAPK signaling pathway;T cell receptor signaling pathway
Map7d3	KnownmRNA	3.19574	1.81635	0.0358207	1	Up	MAP7 domain containing 3, transcript variant X3	GO:0015630//microtubule cytoskeleton	GO:0000226//microtubule cytoskeleton organization	-	-
Mdm1	KnownmRNA	1.94597	-2.11105	0.0160858	1	Down	Mdm1 nuclear protein, transcript variant X2	-	GO:0046600//negative regulation of centriole replication	GO:0008017//microtubule binding	-
Me3	KnownmRNA	86.5879	0.722199	0.0128433	1	Up	malic enzyme 3	-	GO:0055114//oxidation-reduction process	GO:0051287//NAD binding;GO:0004471//malate dehydrogenase (decarboxylating) (NAD+) activity	K00029//Carbon metabolism;Microbial metabolism in diverse environments;Metabolic pathways;Carbon fixation in photosynthetic organisms;Pyruvate metabolism
Mical1	KnownmRNA	1.79597	1.84096	0.0339897	1	Up	microtubule associated monooxygenase, calponin and LIM domain containing 1	-	GO:1902208//regulation of bacterial-type flagellum assembly;GO:0045893//positive regulation of transcription, DNA-templated;GO:0055114//oxidation-reduction process;GO:0008033//tRNA processing	GO:0003824//catalytic activity;GO:0071949//FAD binding;GO:0003677//DNA binding;GO:0050660//flavin adenine dinucleotide binding;GO:0008641//small protein activating enzyme activity;GO:0005515//protein binding;GO:0016491//oxidoreductase activity	K00981//Phosphatidylinositol signaling system;Metabolic pathways;Glycerophospholipid metabolism;Biosynthesis of secondary metabolites;K06275//Focal adhesion
Miga2	KnownmRNA	2.12247	-2.19175	0.012473	1	Down	mitoguardin 2, transcript variant X1	-	GO:0008053//mitochondrial fusion	-	-
Mir29b2	precursor_RNA	2.93902	-1.71649	0.0456784	1	Down	microRNA 29b-2	-	-	-	-
Mir3574	precursor_RNA	10.8323	2.16485	0.00960605	1	Up	microRNA 3574	-	-	-	-
Mir3588	precursor_RNA	2.29041	-2.245	0.0104862	1	Down	microRNA 3588	-	-	-	-
Mkrn2	KnownmRNA	43.675	-0.793852	0.0160877	1	Down	makorin, ring finger protein, 2	-	-	GO:0008270//zinc ion binding;GO:0046872//metal ion binding	-
Msl3l2	KnownmRNA	6.75821	-1.79326	0.0103158	1	Down	male-specific lethal 3-like 2 (Drosophila), transcript variant X1	-	-	-	-
Mtif2	KnownmRNA	62.799	-0.740277	0.00624683	1	Down	mitochondrial translational initiation factor 2	-	GO:0006576//cellular biogenic amine metabolic process	GO:0003924//GTPase activity;GO:0005524//ATP binding;GO:0005525//GTP binding	-
Mus81	KnownmRNA	20.0896	1.80195	0.000924999	1	Up	MUS81 structure-specific endonuclease subunit, transcript variant X1	-	-	GO:0003677//DNA binding;GO:0004518//nuclease activity	K08991//Homologous recombination;Fanconi anemia pathway
Myadm	KnownmRNA	1.53586	-1.75803	0.0430273	1	Down	myeloid-associated differentiation marker, transcript variant X1	GO:0016020//membrane	-	-	K00286//Arginine and proline metabolism;Biosynthesis of antibiotics;Metabolic pathways;Biosynthesis of secondary metabolites;Biosynthesis of amino acids
Nae1	KnownmRNA	1.67375	1.92534	0.0273086	1	Up	NEDD8 activating enzyme E1 subunit 1	-	-	GO:0008641//small protein activating enzyme activity	K04532//Alzheimer's disease
Nipal4	KnownmRNA	4.99968	-1.42845	0.0493871	1	Down	NIPA-like domain containing 4	GO:0019867//outer membrane;GO:0016020//membrane;GO:0016021//integral component of membrane	GO:0015693//magnesium ion transport	GO:0015095//magnesium ion transmembrane transporter activity	-
Nkd2	KnownmRNA	11.4835	-1.13066	0.0417687	1	Down	naked cuticle homolog 2, transcript variant X3	-	-	GO:0005509//calcium ion binding	K03213//Wnt signaling pathway
Nol3	KnownmRNA	13.2753	1.00095	0.048854	1	Up	nucleolar protein 3, transcript variant X1	GO:0016020//membrane	GO:0042981//regulation of apoptotic process	-	K12797//NOD-like receptor signaling pathway
Nsun6	KnownmRNA	3.73101	1.60804	0.0482516	1	Up	NOP2/Sun RNA methyltransferase family member 6, transcript variant X3	-	GO:0001510//RNA methylation;GO:0008152//metabolic process;GO:0032259//methylation;GO:0009452//7-methylguanosine RNA capping	GO:0008168//methyltransferase activity;GO:0003723//RNA binding	-
Nt5dc2	KnownmRNA	10.9794	2.41259	7.0052e-05	1	Up	5'-nucleotidase domain containing 2	-	-	-	K01081//Metabolic pathways;Nicotinate and nicotinamide metabolism;Biosynthesis of secondary metabolites;Pyrimidine metabolism;Purine metabolism
Nup153	KnownmRNA	49.9217	-0.733164	0.0117343	1	Down	nucleoporin 153	-	-	-	K14296//RNA transport
Odf3l1	KnownmRNA	8.53911	-1.45555	0.0198865	1	Down	outer dense fiber of sperm tails 3-like 1, transcript variant X4	-	-	-	-
Odf3l2	KnownmRNA	1.6486	1.69555	0.0488804	1	Up	outer dense fiber of sperm tails 3-like 2	-	-	-	-
Orc4	KnownmRNA	28.931	0.809977	0.0388949	1	Up	origin recognition complex, subunit 4, transcript variant X4	-	GO:0006777//Mo-molybdopterin cofactor biosynthetic process;GO:0007186//G-protein coupled receptor signaling pathway	GO:0031683//G-protein beta/gamma-subunit complex binding;GO:0005525//GTP binding;GO:0098519//nucleotide phosphatase activity, acting on free nucleotides;GO:0005524//ATP binding;GO:0003924//GTPase activity;GO:0016301//kinase activity;GO:0004871//signal transducer activity;GO:0019001//guanyl nucleotide binding;GO:0016887//ATPase activity;GO:0043531//ADP binding	K02606//Cell cycle - yeast;Meiosis - yeast;Cell cycle
Ovch2	KnownmRNA	1.78734	1.97103	0.0240431	1	Up	ovochymase 2	-	-	-	-
Ovol1	KnownmRNA	6.44882	1.39234	0.0426422	1	Up	ovo like transcriptional repressor 1, transcript variant X2	-	-	GO:0046872//metal ion binding	-
Pax8	KnownmRNA	1.58604	1.90718	0.0287383	1	Up	paired box 8, transcript variant X3	GO:0005840//ribosome	GO:0006412//translation;GO:0006355//regulation of transcription, DNA-templated	GO:0003677//DNA binding;GO:0003735//structural constituent of ribosome	K09293//Transcriptional misregulation in cancer;Thyroid cancer;Thyroid hormone synthesis;Pathways in cancer
Pc	KnownmRNA	4.62482	-1.73306	0.0342589	1	Down	pyruvate carboxylase, transcript variant X3	-	-	GO:0003824//catalytic activity;GO:0005524//ATP binding;GO:0008716//D-alanine-D-alanine ligase activity;GO:0046872//metal ion binding	K01958//Citrate cycle (TCA cycle);Carbon fixation pathways in prokaryotes;Metabolic pathways;Biosynthesis of amino acids;Microbial metabolism in diverse environments;Carbon metabolism;Pyruvate metabolism
Pcbd1	KnownmRNA	4.09672	-2.5744	0.002058	1	Down	pterin-4 alpha-carbinolamine dehydratase 1, transcript variant X1	-	GO:0006729//tetrahydrobiopterin biosynthetic process	GO:0008124//4-alpha-hydroxytetrahydrobiopterin dehydratase activity	-
Pde4d	KnownmRNA	3.60047	-1.7231	0.0341795	1	Down	phosphodiesterase 4D, transcript variant X2	-	GO:0007165//signal transduction	GO:0004114//3',5'-cyclic-nucleotide phosphodiesterase activity	K13293//Morphine addiction;cAMP signaling pathway;Purine metabolism
Pdxk	KnownmRNA	4.89834	1.58982	0.039595	1	Up	pyridoxal (pyridoxine, vitamin B6) kinase	GO:0005576//extracellular region	GO:0031639//plasminogen activation;GO:0009405//pathogenesis	GO:0003824//catalytic activity	K00868//Vitamin B6 metabolism;Metabolic pathways
Pex11g	KnownmRNA	3.16529	2.40292	0.00461129	1	Up	peroxisomal biogenesis factor 11 gamma, transcript variant X1	GO:0005779//integral component of peroxisomal membrane	GO:0016559//peroxisome fission	-	K13353//Peroxisome
Pkhd1l1	KnownmRNA	7.61254	-1.60909	0.0109983	1	Down	polycystic kidney and hepatic disease 1-like 1	-	-	-	-
Pld2	KnownmRNA	3.99852	1.75798	0.0259784	1	Up	phospholipase D2	-	-	GO:0003824//catalytic activity;GO:0035091//phosphatidylinositol binding	-
Plek2	KnownmRNA	3.35506	2.49063	0.00317865	1	Up	pleckstrin 2	-	GO:0035556//intracellular signal transduction	-	K12229//B cell receptor signaling pathway
Plekhh2	KnownmRNA	2.63656	2.36558	0.00699842	1	Up	pleckstrin homology, MyTH4 and FERM domain containing H2, transcript variant X5	GO:0005856//cytoskeleton;GO:0033179//proton-transporting V-type ATPase, V0 domain	GO:0015991//ATP hydrolysis coupled proton transport	GO:0015078//hydrogen ion transmembrane transporter activity	K12559//Fc gamma R-mediated phagocytosis;K10417//Vasopressin-regulated water reabsorption
Pllp	KnownmRNA	6.00795	-2.51014	0.000762023	1	Down	plasmolipin	GO:0016020//membrane	-	-	K05164//Cytokine-cytokine receptor interaction
Pmaip1	KnownmRNA	2.38499	-2.3904	0.00633216	1	Down	phorbol-12-myristate-13-acetate-induced protein 1, transcript variant X1	-	GO:0001836//release of cytochrome c from mitochondria;GO:0006974//cellular response to DNA damage stimulus;GO:0006919//activation of cysteine-type endopeptidase activity involved in apoptotic process;GO:0006915//apoptotic process	GO:0005515//protein binding	K10131//p53 signaling pathway;Viral carcinogenesis
Pmch	KnownmRNA	91.2212	0.588936	0.00945383	1	Up	pro-melanin-concentrating hormone	-	GO:0007268//chemical synaptic transmission	GO:0030354//melanin-concentrating hormone activity	-
Polr3c	KnownmRNA	1.93061	2.16319	0.013626	1	Up	polymerase (RNA) III subunit C, transcript variant X1	-	GO:0006351//transcription, DNA-templated	GO:0003899//DNA-directed RNA polymerase activity;GO:0003677//DNA binding	K03023//Pyrimidine metabolism;Purine metabolism;RNA polymerase;Metabolic pathways;Epstein-Barr virus infection;Cytosolic DNA-sensing pathway
Ppfibp1	KnownmRNA	12.1083	1.1408	0.0263703	1	Up	PPFIA binding protein 1, transcript variant X3	GO:0005634//nucleus;GO:0016021//integral component of membrane	GO:0006418//tRNA aminoacylation for protein translation	GO:0043565//sequence-specific DNA binding;GO:0008855//exodeoxyribonuclease VII activity;GO:0005515//protein binding;GO:0005524//ATP binding;GO:0004812//aminoacyl-tRNA ligase activity	K15009//Glutamatergic synapse
Ppig	KnownmRNA	5.763	1.39119	0.0430984	1	Up	peptidylprolyl isomerase G, transcript variant X7	-	GO:0000413//protein peptidyl-prolyl isomerization	GO:0003755//peptidyl-prolyl cis-trans isomerase activity	-
Ppp4r1	KnownmRNA	2.07482	-2.16104	0.013757	1	Down	protein phosphatase 4, regulatory subunit 1	GO:0005634//nucleus	-	GO:0005515//protein binding	-
Pqlc3	KnownmRNA	82.5646	-0.745158	0.00369492	1	Down	PQ loop repeat containing 3	-	-	-	-
Pter	KnownmRNA	47.512	0.681709	0.0481265	1	Up	phosphotriesterase related, transcript variant X2	-	GO:0009056//catabolic process	GO:0008270//zinc ion binding;GO:0016788//hydrolase activity, acting on ester bonds	-
Ptger2	misc_RNA	3.61437	2.39249	0.00521043	1	Up	prostaglandin E receptor 2 (subtype EP2), transcript variant X1	GO:0016021//integral component of membrane	GO:0007186//G-protein coupled receptor signaling pathway	GO:0004930//G-protein coupled receptor activity	K04259//Pathways in cancer;cAMP signaling pathway;Inflammatory mediator regulation of TRP channels;Renin secretion;Neuroactive ligand-receptor interaction
Ptprn	KnownmRNA	8.29256	-1.3322	0.0301714	1	Down	protein tyrosine phosphatase, receptor type, N, transcript variant X1	GO:0016020//membrane	GO:0050776//regulation of immune response;GO:0016311//dephosphorylation;GO:0014068//positive regulation of phosphatidylinositol 3-kinase signaling;GO:0006470//protein dephosphorylation	GO:0008138//protein tyrosine/serine/threonine phosphatase activity;GO:0043548//phosphatidylinositol 3-kinase binding;GO:0005102//receptor binding;GO:0004725//protein tyrosine phosphatase activity	K07817//Type I diabetes mellitus
Pvt1	KnownLncRNA	3.12852	2.24146	0.00911187	1	Up	plasmacytoma variant translocation 1, transcript variant X15	-	-	-	-
Qtrt1	KnownmRNA	4.61964	1.96911	0.0105894	1	Up	queuine tRNA-ribosyltransferase catalytic subunit 1	-	GO:0006400//tRNA modification	GO:0016763//transferase activity, transferring pentosyl groups	-
RGD1309350	KnownmRNA	7.09402	-1.43879	0.0375255	1	Down	similar to transthyretin (4L369)	-	-	-	K07127//Metabolic pathways;Microbial metabolism in diverse environments;Purine metabolism
RGD1359449	KnownmRNA	19.3281	-1.10244	0.0126787	1	Down	gasdermin domain containing protein RGD1359449, transcript variant X1	-	-	-	K15589//Renal cell carcinoma;Transcriptional misregulation in cancer;Pathways in cancer;K03033//Epstein-Barr virus infection;Proteasome
RGD1562310	KnownmRNA	10.1091	1.13522	0.0487071	1	Up	similar to hypothetical protein FLJ21415	-	-	-	K04426//Non-alcoholic fatty liver disease (NAFLD);TNF signaling pathway;Neurotrophin signaling pathway;Amyotrophic lateral sclerosis (ALS);MAPK signaling pathway;Sphingolipid signaling pathway;Protein processing in endoplasmic reticulum
RGD1563015	KnownmRNA	2.07803	-2.20083	0.0121113	1	Down	RGD1563015, transcript variant X3	GO:0016020//membrane	GO:0008654//phospholipid biosynthetic process	GO:0016780//phosphotransferase activity, for other substituted phosphate groups	-
RT1-M10-1	KnownmRNA	64.8795	-1.03274	0.00210128	1	Down	RT1 class I, locus M10, gene 1	-	-	-	K06459//Primary immunodeficiency;Antigen processing and presentation;Hematopoietic cell lineage;Cell adhesion molecules (CAMs);T cell receptor signaling pathway;K06458//Hematopoietic cell lineage;Cell adhesion molecules (CAMs);T cell receptor signaling pathway;Primary immunodeficiency;Antigen processing and presentation;K06751//Endocytosis;Graft-versus-host disease;Viral myocarditis;Herpes simple…
RT1-T24-2	KnownLncRNA	42.74	-1.05303	0.00480649	1	Down	RT1 class I, locus T24, gene 2	-	-	-	-
Rab26	KnownmRNA	47.1911	-0.825541	0.00755536	1	Down	RAB26, member RAS oncogene family	-	GO:0006576//cellular biogenic amine metabolic process	GO:0005525//GTP binding;GO:0005524//ATP binding;GO:0003924//GTPase activity	-
Rabgef1	KnownmRNA	2.6389	2.1007	0.0152058	1	Up	RAB guanine nucleotide exchange factor 1, transcript variant X3	-	-	GO:0003677//DNA binding;GO:0008270//zinc ion binding;GO:0051087//chaperone binding	K17638//Ras signaling pathway
Rasal3	KnownmRNA	1.91454	2.01228	0.0213022	1	Up	RAS protein activator like 3	GO:0005737//cytoplasm;GO:0019031//viral envelope;GO:0019028//viral capsid;GO:0005882//intermediate filament	GO:0070206//protein trimerization;GO:0043087//regulation of GTPase activity;GO:0090529//cell septum assembly;GO:0007131//reciprocal meiotic recombination;GO:0043093//FtsZ-dependent cytokinesis	GO:0005198//structural molecule activity	K17634//Ras signaling pathway
Rasgrp3	KnownmRNA	9.188	-1.28785	0.0440514	1	Down	RAS guanyl releasing protein 3	-	GO:0035556//intracellular signal transduction;GO:0007264//small GTPase mediated signal transduction	GO:0005509//calcium ion binding;GO:0005085//guanyl-nucleotide exchange factor activity	K12362//B cell receptor signaling pathway;MAPK signaling pathway;Rap1 signaling pathway;Pathways in cancer;Ras signaling pathway
Rassf7	KnownmRNA	4.20076	1.71904	0.0347479	1	Up	Ras association domain family member 7, transcript variant X1	-	GO:0007165//signal transduction	-	-
Rbm15b	KnownmRNA	12.1587	-1.22973	0.0198507	1	Down	RNA binding motif protein 15B, transcript variant X1	-	-	GO:0003723//RNA binding;GO:0003676//nucleic acid binding	-
Rbm4b	KnownmRNA	8.39427	-1.85235	0.00570465	1	Down	RNA binding motif protein 4B	GO:0005737//cytoplasm;GO:0005634//nucleus	GO:0006402//mRNA catabolic process;GO:0019722//calcium-mediated signaling	GO:0003676//nucleic acid binding;GO:0046872//metal ion binding;GO:0004535//poly(A)-specific ribonuclease activity;GO:0008270//zinc ion binding;GO:0003723//RNA binding	-
Rbms2	KnownmRNA	24.5311	-0.963237	0.0194564	1	Down	RNA binding motif, single stranded interacting protein 2, transcript variant X1	GO:0005634//nucleus	-	GO:0003676//nucleic acid binding	K13088//AMPK signaling pathway
Rbpjl	KnownmRNA	6.35657	-1.56044	0.0258626	1	Down	recombination signal binding protein for immunoglobulin kappa J region-like, transcript variant X1	GO:0005634//nucleus	GO:0006355//regulation of transcription, DNA-templated	GO:0000982//transcription factor activity, RNA polymerase II core promoter proximal region sequence-specific binding;GO:0000978//RNA polymerase II core promoter proximal region sequence-specific DNA binding;GO:0003700//transcription factor activity, sequence-specific DNA binding;GO:0003677//DNA binding	K06053//Notch signaling pathway;Viral carcinogenesis;Epstein-Barr virus infection
Rcn1	KnownmRNA	6.56956	-1.62438	0.0206937	1	Down	reticulocalbin 1	GO:0005578//proteinaceous extracellular matrix	GO:0007165//signal transduction	GO:0005509//calcium ion binding	K02183//Aldosterone synthesis and secretion;Alcoholism;Alzheimer's disease;Neurotrophin signaling pathway;Glioma;GnRH signaling pathway;Amphetamine addiction;Phosphatidylinositol signaling system;Calcium signaling pathway;Ras signaling pathway;Pertussis;Olfactory transduction;Gastric acid secretion;Circadian entrainment;Oxytocin signaling pathway;Inflammatory mediator regulation of TRP channels;P…
Reep4	KnownmRNA	1.47803	-1.74288	0.0447466	1	Down	receptor accessory protein 4	-	-	-	-
Repin1	KnownmRNA	4.24416	-1.62291	0.0379503	1	Down	replication initiator 1, transcript variant X6	GO:0005634//nucleus	GO:0051604//protein maturation;GO:0006281//DNA repair;GO:0006260//DNA replication	GO:0008270//zinc ion binding;GO:0004017//adenylate kinase activity;GO:0003911//DNA ligase (NAD+) activity;GO:0016151//nickel cation binding;GO:0003677//DNA binding	-
Rfc5	KnownmRNA	21.2039	-0.950692	0.0264496	1	Down	replication factor C subunit 5	GO:0009360//DNA polymerase III complex	GO:0006260//DNA replication;GO:0006281//DNA repair;GO:0006310//DNA recombination;GO:0006355//regulation of transcription, DNA-templated	GO:0003887//DNA-directed DNA polymerase activity;GO:0005524//ATP binding;GO:0008134//transcription factor binding;GO:0003678//DNA helicase activity;GO:0003677//DNA binding;GO:0009378//four-way junction helicase activity;GO:0003676//nucleic acid binding;GO:0016787//hydrolase activity;GO:0016887//ATPase activity	K10756//Nucleotide excision repair;Mismatch repair;DNA replication
Rgs16	KnownmRNA	3.16732	-2.15407	0.0117547	1	Down	regulator of G-protein signaling 16, transcript variant X2	-	-	-	-
Rhbdd3	KnownmRNA	18.4693	0.979751	0.0292169	1	Up	rhomboid domain containing 3, transcript variant X5	GO:0016021//integral component of membrane	-	GO:0004252//serine-type endopeptidase activity	-
Ric3	KnownmRNA	1.60211	1.72144	0.0460204	1	Up	RIC3 acetylcholine receptor chaperone, transcript variant X1	-	-	-	-
Rnf213	KnownmRNA	5.9033	-1.34373	0.048281	1	Down	ring finger protein 213, transcript variant X1	-	-	GO:0005524//ATP binding;GO:0008270//zinc ion binding;GO:0046872//metal ion binding;GO:0003724//RNA helicase activity;GO:0016787//hydrolase activity;GO:0003723//RNA binding;GO:0016887//ATPase activity	-
Rps4x	KnownmRNA	2.59769	2.08228	0.016199	1	Up	ribosomal protein S4, X-linked	-	-	GO:0003723//RNA binding	K02987//Ribosome
Rps4y2	KnownmRNA	6.51773	-1.7942	0.0118505	1	Down	ribosomal protein S4, Y-linked 2	-	-	GO:0003723//RNA binding	K02987//Ribosome
S100a3	KnownmRNA	6.21855	-1.4766	0.0328155	1	Down	S100 calcium binding protein A3, transcript variant X8	-	-	GO:0005509//calcium ion binding	K14734//Mineral absorption
Scrn2	KnownmRNA	1.46791	1.79633	0.0384722	1	Up	secernin 2, transcript variant X2	-	GO:0006508//proteolysis	GO:0016805//dipeptidase activity	-
Sec16b	KnownmRNA	1.82974	2.09656	0.0167245	1	Up	SEC16 homolog B, endoplasmic reticulum export factor	-	-	-	K08266//PI3K-Akt signaling pathway;mTOR signaling pathway
Serpinf1	KnownmRNA	1.60665	1.906	0.02881	1	Up	serpin family F member 1	-	-	-	K19614//Wnt signaling pathway
Sh3glb1	KnownmRNA	3.65277	2.12806	0.0108356	1	Up	SH3 domain -containing GRB2-like endophilin B1, transcript variant X5	GO:0005737//cytoplasm	GO:0007009//plasma membrane organization	GO:0005515//protein binding	K11248//Endocytosis
Shisa8	KnownmRNA	2.0054	-2.04851	0.0193971	1	Down	shisa family member 8	-	-	-	K10135//p53 signaling pathway
Slc25a18	KnownmRNA	5.85156	-2.2314	0.0021664	1	Down	solute carrier family 25 member 18	-	-	-	-
Slc26a2	KnownmRNA	25.0347	-0.858158	0.0259469	1	Down	solute carrier family 26 member 2, transcript variant X3	GO:0016021//integral component of membrane	GO:0008272//sulfate transport	GO:0015116//sulfate transmembrane transporter activity	-
Slc39a7	KnownmRNA	7.77333	-1.96519	0.00287048	1	Down	solute carrier family 39 member 7, transcript variant 2	GO:0016020//membrane	GO:0030001//metal ion transport;GO:0055085//transmembrane transport	GO:0046873//metal ion transmembrane transporter activity	-
Smarcad1	KnownmRNA	20.1218	3.80181	4.17281e-11	1	Up	SWI/SNF-related, matrix-associated actin-dependent regulator of chromatin, subfamily a, containing DEAD/H box 1, transcript variant X3	-	-	GO:0005524//ATP binding;GO:0005515//protein binding;GO:0016787//hydrolase activity;GO:0003676//nucleic acid binding;GO:0003677//DNA binding	K14439//Signaling pathways regulating pluripotency of stem cells
Snrpd3	KnownmRNA	4.23433	-1.64789	0.0345089	1	Down	small nuclear ribonucleoprotein D3, transcript variant X3	-	-	-	K11088//Systemic lupus erythematosus;Spliceosome
Spag5	KnownmRNA	5.51365	1.57633	0.0392115	1	Up	sperm associated antigen 5, transcript variant X2	GO:0016020//membrane	GO:0006468//protein phosphorylation	GO:0004672//protein kinase activity;GO:0005524//ATP binding;GO:0016773//phosphotransferase activity, alcohol group as acceptor	K05291//Glycosylphosphatidylinositol(GPI)-anchor biosynthesis;Metabolic pathways
Srp9	KnownmRNA	16.1865	1.21742	0.0109512	1	Up	signal recognition particle 9	-	-	GO:0004519//endonuclease activity	K03109//Protein export
Sspo	KnownmRNA	2.32854	-1.82162	0.0367871	1	Down	SCO-spondin, transcript variant X1	-	-	GO:0005515//protein binding;GO:0030414//peptidase inhibitor activity	K06493//MicroRNAs in cancer;Proteoglycans in cancer;Hematopoietic cell lineage;Focal adhesion;Rap1 signaling pathway;Thyroid hormone signaling pathway;Dilated cardiomyopathy;Hypertrophic cardiomyopathy (HCM);Phagosome;Platelet activation;Osteoclast differentiation;Arrhythmogenic right ventricular cardiomyopathy (ARVC);ECM-receptor interaction;PI3K-Akt signaling pathway;Regulation of actin cytoske…
Sstr2	KnownmRNA	1.72887	1.82197	0.0357389	1	Up	somatostatin receptor 2	GO:0016021//integral component of membrane	GO:0007186//G-protein coupled receptor signaling pathway	GO:0004930//G-protein coupled receptor activity	K04218//Neuroactive ligand-receptor interaction;cAMP signaling pathway;Gastric acid secretion
Stk11	KnownmRNA	23.5662	-0.833301	0.040962	1	Down	serine/threonine kinase 11, transcript variant X2	GO:0005576//extracellular region;GO:0016020//membrane	GO:0006468//protein phosphorylation;GO:0050832//defense response to fungus	GO:0005524//ATP binding;GO:0016773//phosphotransferase activity, alcohol group as acceptor;GO:0004672//protein kinase activity	K07298//Adipocytokine signaling pathway;mTOR signaling pathway;AMPK signaling pathway;FoxO signaling pathway;PI3K-Akt signaling pathway
Svep1	KnownmRNA	48.2583	-0.748366	0.0188658	1	Down	sushi, von Willebrand factor type A, EGF and pentraxin domain containing 1, transcript variant X1	-	-	GO:0005509//calcium ion binding	-
Taf1d	KnownmRNA	28.8693	1.00945	0.00614775	1	Up	TATA-box binding protein associated factor, RNA polymerase I subunit D, transcript variant X2	GO:0005634//nucleus;GO:0005668//RNA polymerase transcription factor SL1 complex	GO:0006355//regulation of transcription, DNA-templated	-	-
Tarbp1	KnownmRNA	3.38161	1.69381	0.0422926	1	Up	TAR (HIV-1) RNA binding protein 1, transcript variant X1	-	GO:0006396//RNA processing	GO:0003723//RNA binding;GO:0008173//RNA methyltransferase activity	-
Tbc1d22a	KnownmRNA	19.2405	1.13865	0.0102672	1	Up	TBC1 domain family, member 22a, transcript variant X1	-	-	GO:0003723//RNA binding	-
Tceal9	KnownmRNA	3.26502	1.67087	0.0435163	1	Up	transcription elongation factor A like 9, transcript variant X2	GO:0005634//nucleus;GO:0016020//membrane	GO:0006351//transcription, DNA-templated;GO:0006260//DNA replication;GO:0006367//transcription initiation from RNA polymerase II promoter;GO:0032968//positive regulation of transcription elongation from RNA polymerase II promoter	GO:0003677//DNA binding;GO:0003887//DNA-directed DNA polymerase activity	-
Tcf7	KnownmRNA	14.232	-1.14617	0.0315722	1	Down	transcription factor 7 (T-cell specific, HMG-box), transcript variant X4	-	GO:0006508//proteolysis	GO:0004222//metalloendopeptidase activity	K02620//Colorectal cancer;Endometrial cancer;Melanogenesis;Acute myeloid leukemia;Basal cell carcinoma;Arrhythmogenic right ventricular cardiomyopathy (ARVC);Adherens junction;Wnt signaling pathway;Hippo signaling pathway;Pathways in cancer;Thyroid cancer;Prostate cancer
Tctn1	KnownmRNA	49.6786	1.55814	1.18125e-05	1	Up	tectonic family member 1, transcript variant X4	-	-	-	-
Tdrd3	KnownmRNA	16.5857	-0.948765	0.0376899	1	Down	tudor domain containing 3	GO:0005737//cytoplasm;GO:0005634//nucleus	GO:0006397//mRNA processing	GO:0003723//RNA binding	-
Tex12	KnownmRNA	16.0835	1.63913	0.0425981	1	Up	testis expressed 12, transcript variant X2	-	-	-	-
Thumpd3	KnownmRNA	33.9859	-0.782748	0.0308956	1	Down	THUMP domain containing 3, transcript variant 1	-	GO:0008152//metabolic process	GO:0008168//methyltransferase activity;GO:0003723//RNA binding	K11251//Systemic lupus erythematosus;Alcoholism
Tmed11	KnownmRNA	3.87394	-1.98295	0.0196261	1	Down	transmembrane emp24 protein transport domain containing 11	-	-	-	-
Tmem131	misc_RNA	1.63707	1.9077	0.0286222	1	Up	transmembrane protein 131, transcript variant X6	GO:0005618//cell wall;GO:0019031//viral envelope;GO:0016020//membrane	-	GO:0004252//serine-type endopeptidase activity	-
Tmem132a	KnownmRNA	8.98981	1.61833	0.0135353	1	Up	transmembrane protein 132A, transcript variant X1	GO:0016020//membrane	GO:0036376//sodium ion export from cell	GO:0008948//oxaloacetate decarboxylase activity;GO:0015081//sodium ion transmembrane transporter activity	-
Tmem241	KnownmRNA	20.008	-1.13555	0.0179448	1	Down	transmembrane protein 241, transcript variant X5	GO:0016021//integral component of membrane;GO:0016020//membrane	-	-	-
Tmem45b	KnownmRNA	11.1516	-1.48979	0.00727673	1	Down	transmembrane protein 45b	-	-	-	K04260//Pathways in cancer;Calcium signaling pathway;Regulation of lipolysis in adipocytes;cAMP signaling pathway;Neuroactive ligand-receptor interaction
Tmem55a	KnownmRNA	1.66512	1.76498	0.0412632	1	Up	transmembrane protein 55A	-	GO:0046856//phosphatidylinositol dephosphorylation;GO:0035556//intracellular signal transduction;GO:0051604//protein maturation	GO:0003677//DNA binding;GO:0016151//nickel cation binding;GO:0034597//phosphatidylinositol-4,5-bisphosphate 4-phosphatase activity	K13084//Phosphatidylinositol signaling system
Tmem8a	KnownmRNA	1.6486	1.69555	0.0488804	1	Up	transmembrane protein 8A, transcript variant X2	GO:0016021//integral component of membrane	-	GO:0005515//protein binding	K03908//Complement and coagulation cascades
Tmem8c	KnownmRNA	1.51032	1.82913	0.0353022	1	Up	transmembrane protein 8C, transcript variant X3	GO:0016021//integral component of membrane	-	-	K03260//RNA transport;Viral myocarditis
Tnnt1	KnownmRNA	1.65314	1.94806	0.0256891	1	Up	troponin T1, slow skeletal type, transcript variant 3	GO:0005861//troponin complex	GO:0006355//regulation of transcription, DNA-templated	-	-
Tns2	KnownmRNA	111.791	-0.592465	0.00635175	1	Down	tensin 2, transcript variant X7	-	GO:0035556//intracellular signal transduction	GO:0005515//protein binding	-
Tpcn1	KnownmRNA	5.27023	-1.76205	0.0160118	1	Down	two pore segment channel 1	GO:0016020//membrane	GO:0055085//transmembrane transport;GO:0006811//ion transport	GO:0005216//ion channel activity	-
Tpra1	KnownmRNA	1.73359	-1.86902	0.0321568	1	Down	transmembrane protein adipocyte associated 1, transcript variant X3	-	-	-	-
Tradd	KnownmRNA	7.98182	1.28274	0.0458167	1	Up	TNFRSF1A-associated via death domain, transcript variant X2	-	GO:0043123//positive regulation of I-kappaB kinase/NF-kappaB signaling;GO:0007165//signal transduction;GO:0016032//viral process	GO:0005515//protein binding;GO:0004871//signal transducer activity	K03171//Adipocytokine signaling pathway;Tuberculosis;RIG-I-like receptor signaling pathway;Epstein-Barr virus infection;TNF signaling pathway;Hepatitis C;Viral carcinogenesis;Sphingolipid signaling pathway;Apoptosis;NF-kappa B signaling pathway
Trerf1	KnownmRNA	13.092	-1.11396	0.0411849	1	Down	transcriptional regulating factor 1	-	-	-	K04650//Thyroid hormone signaling pathway;Transcriptional misregulation in cancer;K05628//Hippo signaling pathway - fly
Trmt1l	KnownmRNA	1.4866	-1.74358	0.0446569	1	Down	tRNA methyltransferase 1-like, transcript variant X2	-	GO:0008033//tRNA processing	GO:0003677//DNA binding;GO:0003723//RNA binding;GO:0004809//tRNA (guanine-N2-)-methyltransferase activity;GO:0008168//methyltransferase activity	-
Trmt2a	KnownmRNA	9.96466	-1.56767	0.00791745	1	Down	tRNA methyltransferase 2 homolog A, transcript variant X1	-	GO:0006306//DNA methylation;GO:0009312//oligosaccharide biosynthetic process;GO:0009452//7-methylguanosine RNA capping;GO:0008152//metabolic process;GO:0006396//RNA processing;GO:0001510//RNA methylation;GO:0009877//nodulation	GO:0008757//S-adenosylmethionine-dependent methyltransferase activity;GO:0008168//methyltransferase activity;GO:0008170//N-methyltransferase activity;GO:0003677//DNA binding;GO:0008173//RNA methyltransferase activity;GO:0003676//nucleic acid binding	-
Trpt1	KnownmRNA	6.21751	2.2167	0.00255463	1	Up	tRNA phosphotransferase 1	-	GO:0006388//tRNA splicing, via endonucleolytic cleavage and ligation	GO:0016772//transferase activity, transferring phosphorus-containing groups	-
Ttc30a1	KnownmRNA	1.98024	-1.91999	0.0278795	1	Down	tetratricopeptide repeat domain 30A1	-	-	GO:0005515//protein binding	-
Ttn	KnownmRNA	111.774	-0.983121	6.88535e-05	1	Down	titin, transcript variant X1	-	-	-	-
U2af2	KnownmRNA	2.29199	2.08383	0.0172429	1	Up	U2 small nuclear RNA auxiliary factor 2, transcript variant X4	GO:0005634//nucleus	GO:0006270//DNA replication initiation;GO:0008380//RNA splicing;GO:0006397//mRNA processing;GO:0046660//female sex differentiation	GO:0003676//nucleic acid binding	K12837//Spliceosome
Utp6	KnownmRNA	1.37158	1.72158	0.0463522	1	Up	UTP6 small subunit processome component, transcript variant X1	-	GO:0000462//maturation of SSU-rRNA from tricistronic rRNA transcript (SSU-rRNA, 5.8S rRNA, LSU-rRNA)	GO:0030515//snoRNA binding	-
Vcan	KnownmRNA	2.83949	2.75613	0.00151511	1	Up	versican, transcript variant 2	-	-	-	-
Vom2r45	KnownmRNA	2.65584	-2.03963	0.0181354	1	Down	vomeronasal 2 receptor, 45, transcript variant X2	GO:0016021//integral component of membrane	GO:0007186//G-protein coupled receptor signaling pathway	GO:0004930//G-protein coupled receptor activity	-
Vsir	KnownmRNA	8.41153	-1.26803	0.0452128	1	Down	V-set immunoregulatory receptor	-	-	-	K05412//Rheumatoid arthritis;Cell adhesion molecules (CAMs);Allograft rejection;Intestinal immune network for IgA production;Systemic lupus erythematosus;Toll-like receptor signaling pathway;Graft-versus-host disease;Viral myocarditis;Autoimmune thyroid disease;Type I diabetes mellitus;K06744//T cell receptor signaling pathway;Cell adhesion molecules (CAMs);K06745//Cell adhesion molecules (CAMs)
Vwa7	KnownmRNA	31.0453	0.913669	0.0165278	1	Up	von Willebrand factor A domain containing 7	-	-	-	-
Wdr46	KnownmRNA	4.01444	-1.99506	0.0166296	1	Down	WD repeat domain 46	-	-	GO:0005515//protein binding	-
Wdr64	KnownmRNA	2.9745	-1.70069	0.0435934	1	Down	WD repeat domain 64	-	-	GO:0005515//protein binding	K02988//Ribosome;K12862//Spliceosome
Wfdc15b	KnownmRNA	1.43005	1.76255	0.0418808	1	Up	WAP four-disulfide core domain 15B, transcript variant X2	GO:0005576//extracellular region	-	GO:0030414//peptidase inhibitor activity	K17106//Prolactin signaling pathway
Wiz	KnownmRNA	2.14697	1.81306	0.0380423	1	Up	widely-interspaced zinc finger motifs, transcript variant X1	GO:0005615//extracellular space	GO:0009405//pathogenesis	GO:0003677//DNA binding;GO:0008270//zinc ion binding	-
Wwox	KnownmRNA	22.9023	1.11317	0.0121225	1	Up	WW domain-containing oxidoreductase, transcript variant X2	-	-	GO:0005515//protein binding	-
XLOC_000247	NovelLncRNA	7.05397	-1.67937	0.0150524	1	Down	-	-	-	-	-
XLOC_001141	NovelmRNA	5.46755	1.69009	0.0274214	1	Up	-	-	-	-	-
XLOC_002551	NovelLncRNA	44.8865	0.868322	0.0228476	1	Up	-	-	-	-	-
XLOC_002827	NovelmRNA	13.5075	-1.1562	0.032672	1	Down	-	-	-	-	-
XLOC_003522	NovelLncRNA	1.46791	1.79633	0.0384722	1	Up	-	-	-	-	-
XLOC_023492	NovelLncRNA	40.3323	2.54667	3.18435e-10	1	Up	-	-	-	-	-
XLOC_029577	NovelLncRNA	42.6337	-1.36741	9.62853e-05	1	Down	-	-	-	-	-
XLOC_029754	NovelLncRNA	104.95	-0.721306	0.0148352	1	Down	-	-	-	-	-
XLOC_030032	NovelLncRNA	13.4483	1.13354	0.0304532	1	Up	-	-	-	-	-
XLOC_030811	NovelLncRNA	84.2578	1.15426	4.60624e-05	1	Up	-	-	-	-	-
XLOC_037814	NovelLncRNA	25.9217	0.747328	0.0476036	1	Up	-	-	-	-	-
XLOC_044054	NovelLncRNA	6.43316	1.64292	0.0209201	1	Up	-	-	-	-	-
XLOC_045046	NovelLncRNA	2.76157	2.04988	0.0186073	1	Up	-	-	-	-	-
XLOC_050099	NovelLncRNA	20.3894	1.03492	0.013702	1	Up	-	-	-	-	-
XLOC_051254	NovelmRNA	1.59802	1.82337	0.0357304	1	Up	-	-	-	-	-
XLOC_057754	NovelLncRNA	9.53961	1.26136	0.0320093	1	Up	-	-	-	-	-
XLOC_058194	NovelLncRNA	12.5432	1.25377	0.0274971	1	Up	-	-	-	-	-
XLOC_058369	NovelLncRNA	40.3121	-0.789689	0.0134086	1	Down	-	-	-	-	-
XLOC_058431	NovelmRNA	2.12816	-1.92761	0.0271923	1	Down	-	-	-	-	-
XLOC_063160	NovelLncRNA	103.974	-0.618141	0.00469326	1	Down	-	-	-	-	-
XLOC_063336	NovelLncRNA	3.25654	-2.19796	0.00996651	1	Down	-	-	-	-	-
XLOC_063744	NovelLncRNA	16.123	0.932842	0.0495266	1	Up	-	-	-	-	-
XLOC_067362	NovelLncRNA	66.4787	1.04837	0.000156924	1	Up	-	-	-	-	-
XLOC_067508	NovelLncRNA	3.40124	1.81147	0.0276377	1	Up	-	-	-	-	-
XLOC_068069	NovelLncRNA	63.8248	1.02936	0.000413883	1	Up	-	-	-	-	-
XLOC_069492	NovelmRNA	39.199	0.868521	0.0347974	1	Up	-	-	-	-	-
XLOC_073922	NovelLncRNA	2.49783	2.24171	0.0105858	1	Up	-	-	-	-	-
XLOC_074365	NovelmRNA	2.41059	1.79791	0.0400951	1	Up	-	-	-	-	-
XLOC_074575	NovelLncRNA	3.55502	2.09856	0.0120849	1	Up	-	-	-	-	-
XLOC_080083	NovelLncRNA	40.0358	0.911659	0.00456182	1	Up	-	-	-	-	-
XLOC_084740	NovelLncRNA	69.9186	0.675302	0.0195148	1	Up	-	-	-	-	-
XLOC_087965	NovelLncRNA	2.35768	-2.36833	0.00685614	1	Down	-	-	-	-	-
XLOC_088475	NovelmRNA	49.196	0.801547	0.00806433	1	Up	-	-	-	-	-
XLOC_088749	NovelLncRNA	5.00794	-1.50258	0.0474865	1	Down	-	-	-	-	-
XLOC_091949	NovelLncRNA	1.56425	1.70198	0.0482592	1	Up	-	-	-	-	-
XLOC_092312	NovelLncRNA	1.77642	-1.96873	0.0244948	1	Down	-	-	-	-	-
XLOC_094745	NovelmRNA	20.9655	0.842996	0.042543	1	Up	-	-	-	-	-
XLOC_107023	NovelLncRNA	6.04902	-1.64229	0.0215245	1	Down	-	-	-	-	-
XLOC_107258	NovelLncRNA	150.31	0.643122	0.00118038	1	Up	-	-	-	-	-
XLOC_107305	NovelLncRNA	152.488	2.02234	0.018017	1	Up	-	-	-	-	-
XLOC_107784	NovelLncRNA	9.34547	1.35618	0.0364925	1	Up	-	-	-	-	-
Xbp1	KnownmRNA	3.37185	1.70724	0.0398148	1	Up	X-box binding protein 1, transcript variant 1	GO:0005634//nucleus;GO:0016021//integral component of membrane;GO:0031514//motile cilium;GO:0030173//integral component of Golgi membrane	GO:0006260//DNA replication;GO:0007049//cell cycle;GO:0051301//cell division;GO:0006355//regulation of transcription, DNA-templated;GO:0048870//cell motility;GO:0006891//intra-Golgi vesicle-mediated transport	GO:0003677//DNA binding;GO:0003700//transcription factor activity, sequence-specific DNA binding	K09027//HTLV-I infection;Non-alcoholic fatty liver disease (NAFLD);Protein processing in endoplasmic reticulum
Zan	KnownmRNA	4.54814	1.51021	0.0493766	1	Up	zonadhesin, transcript variant X1	-	-	-	-
Zfhx2	KnownmRNA	11.2701	-1.09438	0.0413719	1	Down	zinc finger homeobox 2, transcript variant X1	GO:0005634//nucleus	GO:0006355//regulation of transcription, DNA-templated	GO:0003677//DNA binding	-
Zfp385c	KnownmRNA	6.87958	-1.50404	0.0249991	1	Down	zinc finger protein 385C, transcript variant X1	GO:0005634//nucleus;GO:0045202//synapse	GO:0002098//tRNA wobble uridine modification;GO:0034227//tRNA thio-modification	GO:0046872//metal ion binding;GO:0000049//tRNA binding;GO:0008270//zinc ion binding;GO:0003677//DNA binding	K10137//p53 signaling pathway
Zfp46	KnownmRNA	18.3058	-1.13	0.0102393	1	Down	zinc finger protein 46, transcript variant X2	GO:0005622//intracellular;GO:0000123//histone acetyltransferase complex	GO:0006351//transcription, DNA-templated;GO:0006355//regulation of transcription, DNA-templated;GO:0016573//histone acetylation;GO:0006281//DNA repair	GO:0003676//nucleic acid binding;GO:0043565//sequence-specific DNA binding;GO:0003700//transcription factor activity, sequence-specific DNA binding;GO:0004017//adenylate kinase activity;GO:0008270//zinc ion binding	-
Zfp496	KnownmRNA	4.14735	-1.9869	0.0129886	1	Down	zinc finger protein 496, transcript variant X3	GO:0005622//intracellular	GO:0006281//DNA repair;GO:0006355//regulation of transcription, DNA-templated;GO:0051604//protein maturation;GO:0035556//intracellular signal transduction	GO:0046872//metal ion binding;GO:0003676//nucleic acid binding;GO:0003700//transcription factor activity, sequence-specific DNA binding;GO:0008270//zinc ion binding;GO:0004017//adenylate kinase activity;GO:0016151//nickel cation binding;GO:0005506//iron ion binding	-
Znf48	KnownmRNA	2.29881	1.76562	0.0439771	1	Up	zinc finger protein 48	-	GO:0035556//intracellular signal transduction;GO:0051604//protein maturation;GO:0006281//DNA repair	GO:0008270//zinc ion binding;GO:0004017//adenylate kinase activity;GO:0016151//nickel cation binding	-
Zp2	KnownmRNA	3.86106	-1.86721	0.0201269	1	Down	zona pellucida glycoprotein 2	-	-	-	K13912//Salivary secretion;K00029//Pyruvate metabolism;Carbon fixation in photosynthetic organisms;Metabolic pathways;Carbon metabolism;Microbial metabolism in diverse environments
basemean: After normalization, the overall gene expression in all samples; Fold Change: The fold change of gene expression (LF/CON), pvaue were obtained with the Student’s t-test for comparison of two groups; qvalue was calculated to Benjamini–Hochberg method correct the pvalue; Cellular_Component, Biological_Process, and Molecular_Function were the three domains of GO categories.

## Sheet: Sheet1
GeneID	Type	baseMean	log2Fold Change(LF/CON)	pvalue	qvalue	Up-Down-Regulation(LF/CON)	Description	Cellular_Component	Biological_Process	Molecular_Function	Pathway
Ccdc51	KnownmRNA	927.623	1.20661	1.41618e-13	1.05647e-10	Up	coiled-coil domain containing 51, transcript variant X5	GO:0019028//viral capsid	-	-	K14572//Ribosome biogenesis in eukaryotes
LOC102548359	KnownLncRNA	527.335	-0.699148	2.16093e-07	8.06028e-05	Down	uncharacterized LOC102548359	-	-	-	-
XLOC_057292	NovelLncRNA	501.154	-0.702428	0.000271093	0.0404865	Down	-	-	-	-	-
XLOC_023452	NovelLncRNA	269.517	0.698488	0.000271357	0.0404865	Up	-	-	-	-	-
XLOC_069296	NovelLncRNA	380.339	0.611808	0.000472483	0.0477156	Up	-	-	-	-	-
XLOC_002042	NovelLncRNA	5024.64	0.858909	0.00064214	0.0503271	Up	-	-	-	-	-
Klhl34	KnownmRNA	251.547	0.589879	0.000742089	0.0503271	Up	kelch-like family member 34	GO:0000408//EKC/KEOPS complex	GO:0006260//DNA replication	GO:0005515//protein binding;GO:0003677//DNA binding	-
XLOC_095335	NovelmRNA	806.393	0.61895	0.000817464	0.050819	Up	-	-	-	-	-
XLOC_068864	NovelLncRNA	32513	0.790725	0.00103871	0.0518838	Up	-	-	-	-	-
XLOC_044922	NovelLncRNA	1164.9	-0.655733	0.00159797	0.0596043	Down	-	-	-	-	-
LOC102554171	KnownLncRNA	189.806	0.61259	0.00175983	0.062516	Up	uncharacterized LOC102554171	-	-	-	-
Ccdc84	KnownmRNA	2431.3	0.623588	0.00185971	0.0630611	Up	coiled-coil domain containing 84, transcript variant X3	-	-	-	K10719//Insect hormone biosynthesis
XLOC_044641	NovelmRNA	1389.08	0.605581	0.00260004	0.0808178	Up	-	-	-	-	-
XLOC_080513	NovelmRNA	202.885	-0.602556	0.00283318	0.0812906	Down	-	-	-	-	-
XLOC_058017	NovelLncRNA	179.761	-0.599475	0.00483038	0.0973908	Down	-	-	-	-	-
XLOC_099063	NovelLncRNA	303597	0.625928	0.00524525	0.0998072	Up	-	-	-	-	-
Tepsin	KnownmRNA	180.428	0.614574	0.0104315	0.138962	Up	TEPSIN, adaptor related protein complex 4 accessory protein, transcript variant X1	-	-	-	-
XLOC_044506	NovelLncRNA	7209.31	0.652757	0.0205857	0.20485	Up	-	-	-	-	-
Ccdc58	KnownmRNA	284.185	1.0021	0.0221399	0.214498	Up	coiled-coil domain containing 58	GO:0016020//membrane	GO:0051260//protein homooligomerization	-	-
Rn7sl1	KnownLncRNA	1063.86	1.69624	0.0454085	0.282289	Up	RNA, 7SL, cytoplasmic 1	-	-	-	-
Best1	KnownmRNA	5125.76	0.853732	0.049942	0.297389	Up	bestrophin 1, transcript variant X1	GO:0016021//integral component of membrane	-	-	-
Smarcad1	KnownmRNA	20.1218	3.80181	4.17281e-11	1	Up	SWI/SNF-related, matrix-associated actin-dependent regulator of chromatin, subfamily a, containing DEAD/H box 1, transcript variant X3	-	-	GO:0005524//ATP binding;GO:0005515//protein binding;GO:0016787//hydrolase activity;GO:0003676//nucleic acid binding;GO:0003677//DNA binding	K14439//Signaling pathways regulating pluripotency of stem cells
XLOC_023492	NovelLncRNA	40.3323	2.54667	3.18435e-10	1	Up	-	-	-	-	-
LOC103691383	KnownLncRNA	28.5523	-2.39436	1.03401e-08	1	Down	uncharacterized LOC103691383	-	-	-	-
Tctn1	KnownmRNA	49.6786	1.55814	1.18125e-05	1	Up	tectonic family member 1, transcript variant X4	-	-	-	-
Bdkrb1	KnownmRNA	118.547	0.974651	2.00045e-05	1	Up	bradykinin receptor B1	GO:0016021//integral component of membrane	GO:0007186//G-protein coupled receptor signaling pathway	GO:0008528//G-protein coupled peptide receptor activity;GO:0004930//G-protein coupled receptor activity	K03915//Neuroactive ligand-receptor interaction;Complement and coagulation cascades;Inflammatory mediator regulation of TRP channels;Calcium signaling pathway;Pathways in cancer;Regulation of actin cytoskeleton
LOC103690533	KnownLncRNA	106.211	-1.01911	3.00306e-05	1	Down	uncharacterized LOC103690533, transcript variant X1	-	-	-	-
XLOC_030811	NovelLncRNA	84.2578	1.15426	4.60624e-05	1	Up	-	-	-	-	-
Ttn	KnownmRNA	111.774	-0.983121	6.88535e-05	1	Down	titin, transcript variant X1	-	-	-	-
Nt5dc2	KnownmRNA	10.9794	2.41259	7.0052e-05	1	Up	5'-nucleotidase domain containing 2	-	-	-	K01081//Metabolic pathways;Nicotinate and nicotinamide metabolism;Biosynthesis of secondary metabolites;Pyrimidine metabolism;Purine metabolism
XLOC_029577	NovelLncRNA	42.6337	-1.36741	9.62853e-05	1	Down	-	-	-	-	-
Kcnt1	KnownmRNA	7.19512	-2.76636	0.000121635	1	Down	potassium sodium-activated channel subfamily T member 1, transcript variant X3	GO:0016020//membrane	GO:0006813//potassium ion transport	GO:0008324//cation transmembrane transporter activity	-
XLOC_067362	NovelLncRNA	66.4787	1.04837	0.000156924	1	Up	-	-	-	-	-
LOC108351492	KnownLncRNA	102.617	-0.968762	0.000234428	1	Down	uncharacterized LOC108351492	-	-	-	-
Gramd1b	KnownmRNA	6.48701	-2.65419	0.000345438	1	Down	GRAM domain containing 1B, transcript variant X5	-	-	-	-
Grm3	KnownmRNA	89.0692	-1.04138	0.000401148	1	Down	glutamate metabotropic receptor 3, transcript variant X2	GO:0016021//integral component of membrane	GO:0007186//G-protein coupled receptor signaling pathway	GO:0004930//G-protein coupled receptor activity	K04605//Cocaine addiction;Phospholipase D signaling pathway;Neuroactive ligand-receptor interaction;Glutamatergic synapse
XLOC_068069	NovelLncRNA	63.8248	1.02936	0.000413883	1	Up	-	-	-	-	-
LOC108348506	KnownLncRNA	6.18614	2.64751	0.000443374	1	Up	uncharacterized LOC108348506	-	-	-	-
Cd163	KnownmRNA	7.44163	2.34249	0.00045769	1	Up	CD163 molecule, transcript variant X1	GO:0016020//membrane	-	GO:0005044//scavenger receptor activity	-
Pllp	KnownmRNA	6.00795	-2.51014	0.000762023	1	Down	plasmolipin	GO:0016020//membrane	-	-	K05164//Cytokine-cytokine receptor interaction
Blm	KnownmRNA	42.9255	1.27716	0.000776763	1	Up	Bloom syndrome RecQ like helicase, transcript variant X3	GO:0005634//nucleus;GO:0005622//intracellular	GO:0006260//DNA replication;GO:0006281//DNA repair	GO:0016818//hydrolase activity, acting on acid anhydrides, in phosphorus-containing anhydrides;GO:0043140//ATP-dependent 3'-5' DNA helicase activity;GO:0003677//DNA binding;GO:0003676//nucleic acid binding;GO:0016787//hydrolase activity;GO:0005524//ATP binding	K10901//Homologous recombination;Fanconi anemia pathway
Mus81	KnownmRNA	20.0896	1.80195	0.000924999	1	Up	MUS81 structure-specific endonuclease subunit, transcript variant X1	-	-	GO:0003677//DNA binding;GO:0004518//nuclease activity	K08991//Homologous recombination;Fanconi anemia pathway
LOC108352928	KnownLncRNA	57.3272	-0.958002	0.000940473	1	Down	uncharacterized LOC108352928, transcript variant X1	-	-	-	-
Chrm4	KnownmRNA	25.5754	1.3603	0.000949574	1	Up	cholinergic receptor, muscarinic 4	GO:0016021//integral component of membrane	GO:0007186//G-protein coupled receptor signaling pathway	GO:0004930//G-protein coupled receptor activity;GO:0004984//olfactory receptor activity	K04132//Neuroactive ligand-receptor interaction;Cholinergic synapse;Regulation of actin cytoskeleton
LOC103692515	KnownLncRNA	40.9561	1.05036	0.00111552	1	Up	uncharacterized LOC103692515	-	-	-	-
LOC108353231	KnownLncRNA	6.3081	-2.32668	0.0011621	1	Down	uncharacterized LOC108353231	-	-	-	-
XLOC_107258	NovelLncRNA	150.31	0.643122	0.00118038	1	Up	-	-	-	-	-
LOC103690968	KnownLncRNA	13.174	-1.68185	0.00149914	1	Down	uncharacterized LOC103690968	-	-	-	-
Vcan	KnownmRNA	2.83949	2.75613	0.00151511	1	Up	versican, transcript variant 2	-	-	-	-
Cenpl	KnownmRNA	3.45655	2.73944	0.00167902	1	Up	centromere protein L, transcript variant 1	-	-	-	-
Gprin3	KnownmRNA	5.51761	2.41483	0.00199993	1	Up	GPRIN family member 3, transcript variant X5	-	-	-	-
Pcbd1	KnownmRNA	4.09672	-2.5744	0.002058	1	Down	pterin-4 alpha-carbinolamine dehydratase 1, transcript variant X1	-	GO:0006729//tetrahydrobiopterin biosynthetic process	GO:0008124//4-alpha-hydroxytetrahydrobiopterin dehydratase activity	-
RT1-M10-1	KnownmRNA	64.8795	-1.03274	0.00210128	1	Down	RT1 class I, locus M10, gene 1	-	-	-	K06459//Primary immunodeficiency;Antigen processing and presentation;Hematopoietic cell lineage;Cell adhesion molecules (CAMs);T cell receptor signaling pathway;K06458//Hematopoietic cell lineage;Cell adhesion molecules (CAMs);T cell receptor signaling pathway;Primary immunodeficiency;Antigen processing and presentation;K06751//Endocytosis;Graft-versus-host disease;Viral myocarditis;Herpes simple…
Slc25a18	KnownmRNA	5.85156	-2.2314	0.0021664	1	Down	solute carrier family 25 member 18	-	-	-	-
LOC102552230	KnownLncRNA	49.5322	-0.942296	0.00220257	1	Down	uncharacterized LOC102552230, transcript variant X1	-	-	-	-
LOC102550676	KnownLncRNA	51.3709	1.074	0.00222603	1	Up	uncharacterized LOC102550676	-	-	-	-
LOC108349968	KnownLncRNA	8.42204	1.98476	0.00222979	1	Up	uncharacterized LOC108349968, transcript variant X1	-	-	-	-
LOC102556395	KnownLncRNA	4.37563	2.46276	0.00224199	1	Up	uncharacterized LOC102556395, transcript variant X1	-	-	-	-
LOC102552879	KnownLncRNA	3.00702	2.66602	0.00224866	1	Up	uncharacterized LOC102552879	-	-	-	-
LOC102554758	KnownLncRNA	103.301	-0.658812	0.00227372	1	Down	uncharacterized LOC102554758	-	-	-	-
LOC690276	KnownmRNA	23.3665	-1.30247	0.00250695	1	Down	hypothetical protein LOC690276, transcript variant X1	-	-	-	K10803//Base excision repair
Trpt1	KnownmRNA	6.21751	2.2167	0.00255463	1	Up	tRNA phosphotransferase 1	-	GO:0006388//tRNA splicing, via endonucleolytic cleavage and ligation	GO:0016772//transferase activity, transferring phosphorus-containing groups	-
Cemip	KnownmRNA	3.47882	2.52733	0.0026428	1	Up	cell migration-inducing hyaluronan binding protein, transcript variant X2	-	-	-	-
LOC679342	KnownmRNA	8.32744	-1.95671	0.00277342	1	Down	hypothetical protein LOC679342, transcript variant X1	GO:0016020//membrane;GO:0000775//chromosome, centromeric region	GO:0034080//CENP-A containing nucleosome assembly;GO:0006914//autophagy	-	-
Exosc8	KnownmRNA	54.9421	0.840593	0.00281944	1	Up	exosome component 8, transcript variant X1	-	-	-	K12586//RNA degradation
Slc39a7	KnownmRNA	7.77333	-1.96519	0.00287048	1	Down	solute carrier family 39 member 7, transcript variant 2	GO:0016020//membrane	GO:0030001//metal ion transport;GO:0055085//transmembrane transport	GO:0046873//metal ion transmembrane transporter activity	-
Carhsp1	KnownmRNA	4.4254	-2.37663	0.00302162	1	Down	calcium regulated heat stable protein 1	-	GO:0006355//regulation of transcription, DNA-templated;GO:0007010//cytoskeleton organization	GO:0003779//actin binding;GO:0003677//DNA binding	K00503//Tyrosine metabolism;Metabolic pathways
LOC103692481	KnownLncRNA	61.1724	0.834308	0.00312544	1	Up	uncharacterized LOC103692481	-	-	-	-
Plek2	KnownmRNA	3.35506	2.49063	0.00317865	1	Up	pleckstrin 2	-	GO:0035556//intracellular signal transduction	-	K12229//B cell receptor signaling pathway
LOC102547244	KnownLncRNA	2.68659	-2.56749	0.00323261	1	Down	uncharacterized LOC102547244, transcript variant X24	-	-	-	-
LOC108351930	KnownLncRNA	48.394	-1.00487	0.00330704	1	Down	uncharacterized LOC108351930	-	-	-	-
Pqlc3	KnownmRNA	82.5646	-0.745158	0.00369492	1	Down	PQ loop repeat containing 3	-	-	-	-
Bbox1	KnownmRNA	3.42217	-2.42243	0.00401544	1	Down	gamma-butyrobetaine hydroxylase 1	-	GO:0055114//oxidation-reduction process	GO:0005506//iron ion binding;GO:0016491//oxidoreductase activity	K00471//Lysine degradation
LOC108351932	KnownLncRNA	62.0802	-0.894662	0.00411433	1	Down	uncharacterized LOC108351932	-	-	-	-
XLOC_080083	NovelLncRNA	40.0358	0.911659	0.00456182	1	Up	-	-	-	-	-
LOC108351929	KnownLncRNA	143.344	-0.700303	0.0045987	1	Down	uncharacterized LOC108351929	-	-	-	-
Pex11g	KnownmRNA	3.16529	2.40292	0.00461129	1	Up	peroxisomal biogenesis factor 11 gamma, transcript variant X1	GO:0005779//integral component of peroxisomal membrane	GO:0016559//peroxisome fission	-	K13353//Peroxisome
LOC100911498	KnownLncRNA	11.3325	1.56143	0.004651	1	Up	uncharacterized LOC100911498	-	-	-	-
XLOC_063160	NovelLncRNA	103.974	-0.618141	0.00469326	1	Down	-	-	-	-	-
RT1-T24-2	KnownLncRNA	42.74	-1.05303	0.00480649	1	Down	RT1 class I, locus T24, gene 2	-	-	-	-
LOC103694375	KnownLncRNA	2.72495	-2.45641	0.00500762	1	Down	uncharacterized LOC103694375	-	-	-	-
LOC103692017	KnownLncRNA	64.8765	0.862132	0.00503632	1	Up	uncharacterized LOC103692017, transcript variant X1	-	-	-	-
Idh3a	KnownmRNA	21.9506	1.17928	0.00508996	1	Up	isocitrate dehydrogenase 3 (NAD+) alpha	-	GO:0055114//oxidation-reduction process	GO:0016616//oxidoreductase activity, acting on the CH-OH group of donors, NAD or NADP as acceptor	K00030//Biosynthesis of antibiotics;Citrate cycle (TCA cycle);Carbon metabolism;Biosynthesis of amino acids;2-Oxocarboxylic acid metabolism;Metabolic pathways;Microbial metabolism in diverse environments;Biosynthesis of secondary metabolites
LOC102549309	KnownLncRNA	31.3371	-1.20315	0.00517552	1	Down	uncharacterized LOC102549309, transcript variant X3	-	-	-	-
Ptger2	misc_RNA	3.61437	2.39249	0.00521043	1	Up	prostaglandin E receptor 2 (subtype EP2), transcript variant X1	GO:0016021//integral component of membrane	GO:0007186//G-protein coupled receptor signaling pathway	GO:0004930//G-protein coupled receptor activity	K04259//Pathways in cancer;cAMP signaling pathway;Inflammatory mediator regulation of TRP channels;Renin secretion;Neuroactive ligand-receptor interaction
Gdf11	KnownmRNA	35.3669	1.06252	0.00562424	1	Up	growth differentiation factor 11	-	-	GO:0008083//growth factor activity	-
LOC103691376	KnownmRNA	22.6941	-1.1438	0.00567497	1	Down	uncharacterized LOC103691376, transcript variant X6	GO:0016021//integral component of membrane;GO:0005840//ribosome;GO:0005622//intracellular	GO:0006412//translation	GO:0003735//structural constituent of ribosome;GO:0009055//electron carrier activity	-
Rbm4b	KnownmRNA	8.39427	-1.85235	0.00570465	1	Down	RNA binding motif protein 4B	GO:0005737//cytoplasm;GO:0005634//nucleus	GO:0006402//mRNA catabolic process;GO:0019722//calcium-mediated signaling	GO:0003676//nucleic acid binding;GO:0046872//metal ion binding;GO:0004535//poly(A)-specific ribonuclease activity;GO:0008270//zinc ion binding;GO:0003723//RNA binding	-
LOC103693914	KnownmRNA	31.5473	0.998626	0.00600821	1	Up	uncharacterized LOC103693914	-	-	-	K04257//Olfactory transduction
LOC501416	KnownmRNA	16.752	1.29315	0.00604666	1	Up	DNA-directed RNA polymerase II subunit GRINL1A-like, transcript variant X1	-	-	-	-
Taf1d	KnownmRNA	28.8693	1.00945	0.00614775	1	Up	TATA-box binding protein associated factor, RNA polymerase I subunit D, transcript variant X2	GO:0005634//nucleus;GO:0005668//RNA polymerase transcription factor SL1 complex	GO:0006355//regulation of transcription, DNA-templated	-	-
Mtif2	KnownmRNA	62.799	-0.740277	0.00624683	1	Down	mitochondrial translational initiation factor 2	-	GO:0006576//cellular biogenic amine metabolic process	GO:0003924//GTPase activity;GO:0005524//ATP binding;GO:0005525//GTP binding	-
Pmaip1	KnownmRNA	2.38499	-2.3904	0.00633216	1	Down	phorbol-12-myristate-13-acetate-induced protein 1, transcript variant X1	-	GO:0001836//release of cytochrome c from mitochondria;GO:0006974//cellular response to DNA damage stimulus;GO:0006919//activation of cysteine-type endopeptidase activity involved in apoptotic process;GO:0006915//apoptotic process	GO:0005515//protein binding	K10131//p53 signaling pathway;Viral carcinogenesis
Tns2	KnownmRNA	111.791	-0.592465	0.00635175	1	Down	tensin 2, transcript variant X7	-	GO:0035556//intracellular signal transduction	GO:0005515//protein binding	-
LOC100360821	KnownmRNA	8.19065	-1.72163	0.00636827	1	Down	rCG55159-like	-	-	-	-
Eprs	KnownmRNA	2.45178	2.39169	0.00638228	1	Up	glutamyl-prolyl-tRNA synthetase, transcript variant X1	GO:0005737//cytoplasm	GO:0043039//tRNA aminoacylation;GO:0006433//prolyl-tRNA aminoacylation;GO:0006418//tRNA aminoacylation for protein translation	GO:0005524//ATP binding;GO:0004827//proline-tRNA ligase activity;GO:0000166//nucleotide binding;GO:0004812//aminoacyl-tRNA ligase activity	K14163//Porphyrin and chlorophyll metabolism;Biosynthesis of secondary metabolites;Aminoacyl-tRNA biosynthesis;Metabolic pathways
LOC103693319	KnownLncRNA	2.59289	2.3911	0.00640628	1	Up	uncharacterized LOC103693319	-	-	-	-
Fez2	KnownmRNA	23.0759	-1.15745	0.00644458	1	Down	fasciculation and elongation protein zeta 2	GO:0016020//membrane;GO:0019028//viral capsid;GO:0033179//proton-transporting V-type ATPase, V0 domain	GO:0015991//ATP hydrolysis coupled proton transport;GO:0030001//metal ion transport;GO:0055085//transmembrane transport	GO:0046873//metal ion transmembrane transporter activity;GO:0015078//hydrogen ion transmembrane transporter activity	K13988//Purine metabolism
Fbrs	KnownmRNA	7.79479	-1.75374	0.00648208	1	Down	fibrosin, transcript variant X1	-	-	-	-
LOC102548080	KnownLncRNA	13.2765	-1.52195	0.00654375	1	Down	uncharacterized LOC102548080, transcript variant X1	-	-	-	-
XLOC_087965	NovelLncRNA	2.35768	-2.36833	0.00685614	1	Down	-	-	-	-	-
Plekhh2	KnownmRNA	2.63656	2.36558	0.00699842	1	Up	pleckstrin homology, MyTH4 and FERM domain containing H2, transcript variant X5	GO:0005856//cytoskeleton;GO:0033179//proton-transporting V-type ATPase, V0 domain	GO:0015991//ATP hydrolysis coupled proton transport	GO:0015078//hydrogen ion transmembrane transporter activity	K12559//Fc gamma R-mediated phagocytosis;K10417//Vasopressin-regulated water reabsorption
Hsf2	KnownmRNA	36.5133	1.1624	0.00713913	1	Up	heat shock transcription factor 2, transcript variant X2	GO:0005634//nucleus;GO:0005737//cytoplasm	GO:0006914//autophagy;GO:0043093//FtsZ-dependent cytokinesis;GO:0006355//regulation of transcription, DNA-templated;GO:0090529//cell septum assembly	GO:0043565//sequence-specific DNA binding;GO:0003700//transcription factor activity, sequence-specific DNA binding;GO:0003677//DNA binding	-
Tmem45b	KnownmRNA	11.1516	-1.48979	0.00727673	1	Down	transmembrane protein 45b	-	-	-	K04260//Pathways in cancer;Calcium signaling pathway;Regulation of lipolysis in adipocytes;cAMP signaling pathway;Neuroactive ligand-receptor interaction
Rab26	KnownmRNA	47.1911	-0.825541	0.00755536	1	Down	RAB26, member RAS oncogene family	-	GO:0006576//cellular biogenic amine metabolic process	GO:0005525//GTP binding;GO:0005524//ATP binding;GO:0003924//GTPase activity	-
LOC108352077	KnownLncRNA	20.4024	1.27571	0.00774415	1	Up	uncharacterized LOC108352077	-	-	-	-
Trmt2a	KnownmRNA	9.96466	-1.56767	0.00791745	1	Down	tRNA methyltransferase 2 homolog A, transcript variant X1	-	GO:0006306//DNA methylation;GO:0009312//oligosaccharide biosynthetic process;GO:0009452//7-methylguanosine RNA capping;GO:0008152//metabolic process;GO:0006396//RNA processing;GO:0001510//RNA methylation;GO:0009877//nodulation	GO:0008757//S-adenosylmethionine-dependent methyltransferase activity;GO:0008168//methyltransferase activity;GO:0008170//N-methyltransferase activity;GO:0003677//DNA binding;GO:0008173//RNA methyltransferase activity;GO:0003676//nucleic acid binding	-
LOC102553484	KnownLncRNA	141.503	-0.698711	0.00796719	1	Down	uncharacterized LOC102553484, transcript variant X1	-	-	-	-
XLOC_088475	NovelmRNA	49.196	0.801547	0.00806433	1	Up	-	-	-	-	-
LOC108352146	KnownLncRNA	3.52305	2.17536	0.00822215	1	Up	uncharacterized LOC108352146	-	-	-	-
Jam2	KnownmRNA	15.9424	-1.2634	0.00847664	1	Down	junctional adhesion molecule 2	GO:0016010//dystrophin-associated glycoprotein complex	GO:0007016//cytoskeletal anchoring at plasma membrane	-	K05719//Pertussis;Hypertrophic cardiomyopathy (HCM);Bacterial invasion of epithelial cells;Shigellosis;Pathogenic Escherichia coli infection;Pathways in cancer;PI3K-Akt signaling pathway;Platelet activation;Small cell lung cancer;Leukocyte transendothelial migration;Rap1 signaling pathway;Cell adhesion molecules (CAMs);Phagosome;Dilated cardiomyopathy;Regulation of actin cytoskeleton;ECM-receptor…
Adss	KnownmRNA	2.24141	2.30515	0.00859281	1	Up	adenylosuccinate synthase	-	GO:0006164//purine nucleotide biosynthetic process	GO:0004019//adenylosuccinate synthase activity;GO:0005525//GTP binding	K01939//Metabolic pathways;Alanine, aspartate and glutamate metabolism;Purine metabolism
Bmper	KnownmRNA	2.24141	2.30515	0.00859281	1	Up	BMP-binding endothelial regulator, transcript variant X1	-	-	GO:0005515//protein binding	K03900//Complement and coagulation cascades;ECM-receptor interaction;Platelet activation;Focal adhesion;PI3K-Akt signaling pathway;K05719//Proteoglycans in cancer;Axon guidance;Focal adhesion;Phagosome;Cell adhesion molecules (CAMs);Dilated cardiomyopathy;Regulation of actin cytoskeleton;Leishmaniasis;ECM-receptor interaction;Arrhythmogenic right ventricular cardiomyopathy (ARVC);Toxoplasmosis;Sm…
Hhat	KnownmRNA	5.21031	1.95573	0.0086149	1	Up	hedgehog acyltransferase, transcript variant X1	-	-	-	-
Dnm3	KnownmRNA	15.687	1.23204	0.00869105	1	Up	dynamin 3, transcript variant X3	-	-	GO:0003924//GTPase activity;GO:0005525//GTP binding	K01528//Phospholipase D signaling pathway;Synaptic vesicle cycle;Endocrine and other factor-regulated calcium reabsorption;Endocytosis;Bacterial invasion of epithelial cells
LOC499715	KnownmRNA	2.61771	-2.29675	0.00883129	1	Down	LRRGT00095	-	-	-	K16060//Apoptosis;Toxoplasmosis;NOD-like receptor signaling pathway;NF-kappa B signaling pathway;Pathways in cancer;Ubiquitin mediated proteolysis;Small cell lung cancer;Focal adhesion;TNF signaling pathway
Pvt1	KnownLncRNA	3.12852	2.24146	0.00911187	1	Up	plasmacytoma variant translocation 1, transcript variant X15	-	-	-	-
Atxn2l	KnownmRNA	34.6909	-1.00148	0.00929718	1	Down	ataxin 2-like, transcript variant X17	-	-	-	-
Pmch	KnownmRNA	91.2212	0.588936	0.00945383	1	Up	pro-melanin-concentrating hormone	-	GO:0007268//chemical synaptic transmission	GO:0030354//melanin-concentrating hormone activity	-
Mir3574	precursor_RNA	10.8323	2.16485	0.00960605	1	Up	microRNA 3574	-	-	-	-
LOC102547567	KnownLncRNA	4.89663	-1.96725	0.00962026	1	Down	uncharacterized LOC102547567, transcript variant X3	-	-	-	-
XLOC_063336	NovelLncRNA	3.25654	-2.19796	0.00996651	1	Down	-	-	-	-	-
Zfp46	KnownmRNA	18.3058	-1.13	0.0102393	1	Down	zinc finger protein 46, transcript variant X2	GO:0005622//intracellular;GO:0000123//histone acetyltransferase complex	GO:0006351//transcription, DNA-templated;GO:0006355//regulation of transcription, DNA-templated;GO:0016573//histone acetylation;GO:0006281//DNA repair	GO:0003676//nucleic acid binding;GO:0043565//sequence-specific DNA binding;GO:0003700//transcription factor activity, sequence-specific DNA binding;GO:0004017//adenylate kinase activity;GO:0008270//zinc ion binding	-
Tbc1d22a	KnownmRNA	19.2405	1.13865	0.0102672	1	Up	TBC1 domain family, member 22a, transcript variant X1	-	-	GO:0003723//RNA binding	-
Msl3l2	KnownmRNA	6.75821	-1.79326	0.0103158	1	Down	male-specific lethal 3-like 2 (Drosophila), transcript variant X1	-	-	-	-
Mir3588	precursor_RNA	2.29041	-2.245	0.0104862	1	Down	microRNA 3588	-	-	-	-
LOC108350053	misc_RNA	2.07344	2.2437	0.0105362	1	Up	uncharacterized LOC108350053, transcript variant X5	-	-	-	K09261//cGMP-PKG signaling pathway
XLOC_073922	NovelLncRNA	2.49783	2.24171	0.0105858	1	Up	-	-	-	-	-
Qtrt1	KnownmRNA	4.61964	1.96911	0.0105894	1	Up	queuine tRNA-ribosyltransferase catalytic subunit 1	-	GO:0006400//tRNA modification	GO:0016763//transferase activity, transferring pentosyl groups	-
Itpkc	KnownmRNA	8.06539	-1.65665	0.0106462	1	Down	inositol-trisphosphate 3-kinase C	-	GO:0032958//inositol phosphate biosynthetic process	GO:0016301//kinase activity	K00911//Inositol phosphate metabolism;Phosphatidylinositol signaling system;Calcium signaling pathway;Metabolic pathways
LOC689986	KnownmRNA	64.5027	0.682674	0.0107246	1	Up	hypothetical protein LOC689986, transcript variant X4	-	-	-	-
Sh3glb1	KnownmRNA	3.65277	2.12806	0.0108356	1	Up	SH3 domain -containing GRB2-like endophilin B1, transcript variant X5	GO:0005737//cytoplasm	GO:0007009//plasma membrane organization	GO:0005515//protein binding	K11248//Endocytosis
Map3k8	KnownmRNA	2.30539	-2.23326	0.0109007	1	Down	mitogen-activated protein kinase kinase kinase 8, transcript variant X1	-	GO:0006468//protein phosphorylation	GO:0005524//ATP binding;GO:0043565//sequence-specific DNA binding;GO:0004672//protein kinase activity	K04415//TNF signaling pathway;Toll-like receptor signaling pathway;MAPK signaling pathway;T cell receptor signaling pathway
M1ap	KnownmRNA	7.58464	-1.65706	0.0109355	1	Down	meiosis 1 associated protein	-	-	-	-
Srp9	KnownmRNA	16.1865	1.21742	0.0109512	1	Up	signal recognition particle 9	-	-	GO:0004519//endonuclease activity	K03109//Protein export
Pkhd1l1	KnownmRNA	7.61254	-1.60909	0.0109983	1	Down	polycystic kidney and hepatic disease 1-like 1	-	-	-	-
Ccdc114	KnownmRNA	8.19037	-1.63365	0.0111235	1	Down	coiled-coil domain containing 114, transcript variant X1	GO:0030126//COPI vesicle coat	GO:0016192//vesicle-mediated transport;GO:0006886//intracellular protein transport	GO:0005198//structural molecule activity	-
Ankrd6	KnownmRNA	6.51033	-1.72827	0.0111429	1	Down	ankyrin repeat domain 6, transcript variant X2	GO:0005576//extracellular region	GO:0006869//lipid transport;GO:0042157//lipoprotein metabolic process	GO:0008289//lipid binding;GO:0005515//protein binding	K18441//Phospholipase D signaling pathway;Endocytosis
Klhl8	KnownmRNA	2.23043	-2.21883	0.0114266	1	Down	kelch-like family member 8, transcript variant X3	-	-	GO:0005515//protein binding	-
Nup153	KnownmRNA	49.9217	-0.733164	0.0117343	1	Down	nucleoporin 153	-	-	-	K14296//RNA transport
Rgs16	KnownmRNA	3.16732	-2.15407	0.0117547	1	Down	regulator of G-protein signaling 16, transcript variant X2	-	-	-	-
LOC108350474	KnownLncRNA	2.10694	-2.2078	0.0118409	1	Down	uncharacterized LOC108350474	-	-	-	-
Rps4y2	KnownmRNA	6.51773	-1.7942	0.0118505	1	Down	ribosomal protein S4, Y-linked 2	-	-	GO:0003723//RNA binding	K02987//Ribosome
XLOC_074575	NovelLncRNA	3.55502	2.09856	0.0120849	1	Up	-	-	-	-	-
RGD1563015	KnownmRNA	2.07803	-2.20083	0.0121113	1	Down	RGD1563015, transcript variant X3	GO:0016020//membrane	GO:0008654//phospholipid biosynthetic process	GO:0016780//phosphotransferase activity, for other substituted phosphate groups	-
Wwox	KnownmRNA	22.9023	1.11317	0.0121225	1	Up	WW domain-containing oxidoreductase, transcript variant X2	-	-	GO:0005515//protein binding	-
LOC103691293	KnownLncRNA	2.43745	-2.19755	0.0122359	1	Down	uncharacterized LOC103691293	-	-	-	-
Cdc25b	KnownmRNA	1.99771	2.19718	0.0122405	1	Up	cell division cycle 25B, transcript variant X1	GO:0005622//intracellular	GO:1902751//positive regulation of cell cycle G2/M phase transition;GO:0006470//protein dephosphorylation	GO:0004725//protein tyrosine phosphatase activity	K05866//Progesterone-mediated oocyte maturation;MAPK signaling pathway;Cell cycle;MicroRNAs in cancer
Miga2	KnownmRNA	2.12247	-2.19175	0.012473	1	Down	mitoguardin 2, transcript variant X1	-	GO:0008053//mitochondrial fusion	-	-
Angptl6	KnownmRNA	42.0616	0.836772	0.0124887	1	Up	angiopoietin-like 6	GO:0005737//cytoplasm;GO:0016592//mediator complex;GO:0016020//membrane	GO:0006886//intracellular protein transport;GO:0006357//regulation of transcription from RNA polymerase II promoter	GO:0001104//RNA polymerase II transcription cofactor activity;GO:0008565//protein transporter activity	K06477//Epstein-Barr virus infection;Cell adhesion molecules (CAMs);K05467//PI3K-Akt signaling pathway;Ras signaling pathway;Rap1 signaling pathway;HIF-1 signaling pathway;K05465//Rheumatoid arthritis;PI3K-Akt signaling pathway;Ras signaling pathway;Rap1 signaling pathway;HIF-1 signaling pathway
RGD1359449	KnownmRNA	19.3281	-1.10244	0.0126787	1	Down	gasdermin domain containing protein RGD1359449, transcript variant X1	-	-	-	K15589//Renal cell carcinoma;Transcriptional misregulation in cancer;Pathways in cancer;K03033//Epstein-Barr virus infection;Proteasome
Me3	KnownmRNA	86.5879	0.722199	0.0128433	1	Up	malic enzyme 3	-	GO:0055114//oxidation-reduction process	GO:0051287//NAD binding;GO:0004471//malate dehydrogenase (decarboxylating) (NAD+) activity	K00029//Carbon metabolism;Microbial metabolism in diverse environments;Metabolic pathways;Carbon fixation in photosynthetic organisms;Pyruvate metabolism
Zfp496	KnownmRNA	4.14735	-1.9869	0.0129886	1	Down	zinc finger protein 496, transcript variant X3	GO:0005622//intracellular	GO:0006281//DNA repair;GO:0006355//regulation of transcription, DNA-templated;GO:0051604//protein maturation;GO:0035556//intracellular signal transduction	GO:0046872//metal ion binding;GO:0003676//nucleic acid binding;GO:0003700//transcription factor activity, sequence-specific DNA binding;GO:0008270//zinc ion binding;GO:0004017//adenylate kinase activity;GO:0016151//nickel cation binding;GO:0005506//iron ion binding	-
Ip6k1	KnownmRNA	5.45957	1.81389	0.0131667	1	Up	inositol hexakisphosphate kinase 1, transcript variant X1	-	GO:0032958//inositol phosphate biosynthetic process	GO:0016301//kinase activity	K07756//Phosphatidylinositol signaling system
Man2a1	KnownmRNA	9.3935	1.5257	0.0133	1	Up	mannosidase, alpha, class 2A, member 1	-	GO:0005975//carbohydrate metabolic process;GO:0006013//mannose metabolic process	GO:0003824//catalytic activity;GO:0004559//alpha-mannosidase activity	K01231//Various types of N-glycan biosynthesis;Metabolic pathways;N-Glycan biosynthesis
XLOC_058369	NovelLncRNA	40.3121	-0.789689	0.0134086	1	Down	-	-	-	-	-
LOC103690486	KnownmRNA	2.74953	2.13725	0.0134351	1	Up	uncharacterized LOC103690486	-	-	-	K12330//Vascular smooth muscle contraction;Proteoglycans in cancer;Platelet activation;Regulation of actin cytoskeleton;Pathways in cancer
LOC103690958	KnownLncRNA	22.819	-1.03769	0.0134367	1	Down	uncharacterized LOC103690958	-	-	-	-
Tmem132a	KnownmRNA	8.98981	1.61833	0.0135353	1	Up	transmembrane protein 132A, transcript variant X1	GO:0016020//membrane	GO:0036376//sodium ion export from cell	GO:0008948//oxaloacetate decarboxylase activity;GO:0015081//sodium ion transmembrane transporter activity	-
Polr3c	KnownmRNA	1.93061	2.16319	0.013626	1	Up	polymerase (RNA) III subunit C, transcript variant X1	-	GO:0006351//transcription, DNA-templated	GO:0003899//DNA-directed RNA polymerase activity;GO:0003677//DNA binding	K03023//Pyrimidine metabolism;Purine metabolism;RNA polymerase;Metabolic pathways;Epstein-Barr virus infection;Cytosolic DNA-sensing pathway
XLOC_050099	NovelLncRNA	20.3894	1.03492	0.013702	1	Up	-	-	-	-	-
Ppp4r1	KnownmRNA	2.07482	-2.16104	0.013757	1	Down	protein phosphatase 4, regulatory subunit 1	GO:0005634//nucleus	-	GO:0005515//protein binding	-
Anapc11	KnownmRNA	31.42	0.86047	0.0143688	1	Up	anaphase promoting complex subunit 11	GO:0005680//anaphase-promoting complex	-	GO:0008270//zinc ion binding;GO:0004842//ubiquitin-protein transferase activity	K03358//Oocyte meiosis;Progesterone-mediated oocyte maturation;Meiosis - yeast;Ubiquitin mediated proteolysis;Cell cycle - yeast;HTLV-I infection;Cell cycle
XLOC_029754	NovelLncRNA	104.95	-0.721306	0.0148352	1	Down	-	-	-	-	-
Cyp27a1	misc_RNA	2.20764	2.1341	0.0148573	1	Up	cytochrome P450, family 27, subfamily a, polypeptide 1, transcript variant X1	-	GO:0055114//oxidation-reduction process	GO:0005506//iron ion binding;GO:0020037//heme binding;GO:0016705//oxidoreductase activity, acting on paired donors, with incorporation or reduction of molecular oxygen	K00488//Primary bile acid biosynthesis;PPAR signaling pathway;Metabolic pathways
Grm8	KnownmRNA	7.02535	-1.69508	0.0150172	1	Down	glutamate metabotropic receptor 8, transcript variant X2	GO:0016021//integral component of membrane	GO:0007186//G-protein coupled receptor signaling pathway	GO:0004930//G-protein coupled receptor activity	K04608//Phospholipase D signaling pathway;Glutamatergic synapse;Neuroactive ligand-receptor interaction
XLOC_000247	NovelLncRNA	7.05397	-1.67937	0.0150524	1	Down	-	-	-	-	-
Rabgef1	KnownmRNA	2.6389	2.1007	0.0152058	1	Up	RAB guanine nucleotide exchange factor 1, transcript variant X3	-	-	GO:0003677//DNA binding;GO:0008270//zinc ion binding;GO:0051087//chaperone binding	K17638//Ras signaling pathway
Tpcn1	KnownmRNA	5.27023	-1.76205	0.0160118	1	Down	two pore segment channel 1	GO:0016020//membrane	GO:0055085//transmembrane transport;GO:0006811//ion transport	GO:0005216//ion channel activity	-
Mdm1	KnownmRNA	1.94597	-2.11105	0.0160858	1	Down	Mdm1 nuclear protein, transcript variant X2	-	GO:0046600//negative regulation of centriole replication	GO:0008017//microtubule binding	-
Mkrn2	KnownmRNA	43.675	-0.793852	0.0160877	1	Down	makorin, ring finger protein, 2	-	-	GO:0008270//zinc ion binding;GO:0046872//metal ion binding	-
Rps4x	KnownmRNA	2.59769	2.08228	0.016199	1	Up	ribosomal protein S4, X-linked	-	-	GO:0003723//RNA binding	K02987//Ribosome
Asf1a	KnownmRNA	17.5569	-1.06916	0.0162752	1	Down	anti-silencing function 1A histone chaperone	GO:0005634//nucleus	GO:0006333//chromatin assembly or disassembly	-	-
LOC690288	KnownmRNA	2.94993	-2.06732	0.0165236	1	Down	similar to Dynein heavy chain at 16F CG7092-PA, transcript variant X2	GO:0030286//dynein complex;GO:0016020//membrane	GO:0006281//DNA repair;GO:0007018//microtubule-based movement;GO:0002949//tRNA threonylcarbamoyladenosine modification;GO:0017038//protein import;GO:0006310//DNA recombination	GO:0098519//nucleotide phosphatase activity, acting on free nucleotides;GO:0005524//ATP binding;GO:0005525//GTP binding;GO:0009378//four-way junction helicase activity;GO:0003924//GTPase activity;GO:0016301//kinase activity;GO:0003724//RNA helicase activity;GO:0003723//RNA binding;GO:0003777//microtubule motor activity;GO:0016887//ATPase activity	K10408//Huntington's disease
Vwa7	KnownmRNA	31.0453	0.913669	0.0165278	1	Up	von Willebrand factor A domain containing 7	-	-	-	-
Cog2	KnownmRNA	8.89531	1.50668	0.0166255	1	Up	component of oligomeric golgi complex 2	GO:0017119//Golgi transport complex	GO:0006891//intra-Golgi vesicle-mediated transport	-	-
Wdr46	KnownmRNA	4.01444	-1.99506	0.0166296	1	Down	WD repeat domain 46	-	-	GO:0005515//protein binding	-
Sec16b	KnownmRNA	1.82974	2.09656	0.0167245	1	Up	SEC16 homolog B, endoplasmic reticulum export factor	-	-	-	K08266//PI3K-Akt signaling pathway;mTOR signaling pathway
Gen1	KnownmRNA	4.60625	-1.83465	0.0171909	1	Down	GEN1 Holliday junction 5' flap endonuclease, transcript variant X1	-	GO:0006281//DNA repair	GO:0004518//nuclease activity	-
U2af2	KnownmRNA	2.29199	2.08383	0.0172429	1	Up	U2 small nuclear RNA auxiliary factor 2, transcript variant X4	GO:0005634//nucleus	GO:0006270//DNA replication initiation;GO:0008380//RNA splicing;GO:0006397//mRNA processing;GO:0046660//female sex differentiation	GO:0003676//nucleic acid binding	K12837//Spliceosome
LOC498705	KnownmRNA	3.74401	1.93537	0.0173536	1	Up	hypothetical protein LOC498705	GO:0016021//integral component of membrane;GO:0019012//virion	GO:0016192//vesicle-mediated transport;GO:0030683//evasion or tolerance by virus of host immune response	-	K13348//Peroxisome
Gabarapl1	KnownmRNA	2.03966	2.08138	0.0174448	1	Up	GABA type A receptor associated protein like 1	GO:0005737//cytoplasm	GO:0000045//autophagosome assembly	-	K08341//Regulation of autophagy;GABAergic synapse;FoxO signaling pathway
LOC102550438	KnownmRNA	48.3658	0.769305	0.0178011	1	Up	uncharacterized LOC102550438	-	-	-	-
Tmem241	KnownmRNA	20.008	-1.13555	0.0179448	1	Down	transmembrane protein 241, transcript variant X5	GO:0016021//integral component of membrane;GO:0016020//membrane	-	-	-
XLOC_107305	NovelLncRNA	152.488	2.02234	0.018017	1	Up	-	-	-	-	-
Vom2r45	KnownmRNA	2.65584	-2.03963	0.0181354	1	Down	vomeronasal 2 receptor, 45, transcript variant X2	GO:0016021//integral component of membrane	GO:0007186//G-protein coupled receptor signaling pathway	GO:0004930//G-protein coupled receptor activity	-
Linc00514	KnownmRNA	1.91009	-2.07052	0.0181926	1	Down	long intergenic non-protein coding RNA 514, transcript variant X1	-	-	-	-
Galnt7	KnownmRNA	1.90848	-2.06622	0.0184279	1	Down	polypeptide N-acetylgalactosaminyltransferase 7, transcript variant X2	-	-	-	K00710//Metabolic pathways;Mucin type O-Glycan biosynthesis
XLOC_045046	NovelLncRNA	2.76157	2.04988	0.0186073	1	Up	-	-	-	-	-
Svep1	KnownmRNA	48.2583	-0.748366	0.0188658	1	Down	sushi, von Willebrand factor type A, EGF and pentraxin domain containing 1, transcript variant X1	-	-	GO:0005509//calcium ion binding	-
Ercc6l2	KnownmRNA	8.32862	1.45284	0.0191982	1	Up	ERCC excision repair 6 like 2, transcript variant X2	GO:0005576//extracellular region;GO:0070823//HDA1 complex	GO:0009405//pathogenesis;GO:0016575//histone deacetylation;GO:0006952//defense response	GO:0005524//ATP binding;GO:0019855//calcium channel inhibitor activity;GO:0016787//hydrolase activity;GO:0003676//nucleic acid binding;GO:0003677//DNA binding	K10841//Nucleotide excision repair;K10877//Homologous recombination
Shisa8	KnownmRNA	2.0054	-2.04851	0.0193971	1	Down	shisa family member 8	-	-	-	K10135//p53 signaling pathway
Rbms2	KnownmRNA	24.5311	-0.963237	0.0194564	1	Down	RNA binding motif, single stranded interacting protein 2, transcript variant X1	GO:0005634//nucleus	-	GO:0003676//nucleic acid binding	K13088//AMPK signaling pathway
Entpd4	KnownmRNA	9.86524	1.98257	0.0194715	1	Up	ectonucleoside triphosphate diphosphohydrolase 4, transcript variant X2	-	-	GO:0016787//hydrolase activity	K12305//Lysosome;Pyrimidine metabolism;Purine metabolism
XLOC_084740	NovelLncRNA	69.9186	0.675302	0.0195148	1	Up	-	-	-	-	-
Tmed11	KnownmRNA	3.87394	-1.98295	0.0196261	1	Down	transmembrane emp24 protein transport domain containing 11	-	-	-	-
Ampd3	KnownmRNA	4.70194	-1.80853	0.0198107	1	Down	adenosine monophosphate deaminase 3, transcript variant X4	-	-	GO:0019239//deaminase activity	K01490//Purine metabolism;Biosynthesis of secondary metabolites;Metabolic pathways;Biosynthesis of antibiotics
Rbm15b	KnownmRNA	12.1587	-1.22973	0.0198507	1	Down	RNA binding motif protein 15B, transcript variant X1	-	-	GO:0003723//RNA binding;GO:0003676//nucleic acid binding	-
Odf3l1	KnownmRNA	8.53911	-1.45555	0.0198865	1	Down	outer dense fiber of sperm tails 3-like 1, transcript variant X4	-	-	-	-
Zp2	KnownmRNA	3.86106	-1.86721	0.0201269	1	Down	zona pellucida glycoprotein 2	-	-	-	K13912//Salivary secretion;K00029//Pyruvate metabolism;Carbon fixation in photosynthetic organisms;Metabolic pathways;Carbon metabolism;Microbial metabolism in diverse environments
Hoxc11	KnownmRNA	1.93044	-2.03445	0.0202323	1	Down	homeobox C11	-	GO:0006355//regulation of transcription, DNA-templated	GO:0003677//DNA binding	-
Gabrb1	KnownmRNA	9.51386	-1.35829	0.0203391	1	Down	gamma-aminobutyric acid type A receptor beta 1 subunit	GO:0016021//integral component of membrane;GO:0016020//membrane	GO:0006811//ion transport;GO:0036376//sodium ion export from cell	GO:0008948//oxaloacetate decarboxylase activity;GO:0005230//extracellular ligand-gated ion channel activity;GO:0015081//sodium ion transmembrane transporter activity	K05181//Morphine addiction;Retrograde endocannabinoid signaling;Serotonergic synapse;Nicotine addiction;GABAergic synapse;Neuroactive ligand-receptor interaction
E2f8	KnownmRNA	3.13495	1.94763	0.0206666	1	Up	E2F transcription factor 8, transcript variant X1	GO:0005667//transcription factor complex	GO:0006355//regulation of transcription, DNA-templated	GO:0003700//transcription factor activity, sequence-specific DNA binding	-
Rcn1	KnownmRNA	6.56956	-1.62438	0.0206937	1	Down	reticulocalbin 1	GO:0005578//proteinaceous extracellular matrix	GO:0007165//signal transduction	GO:0005509//calcium ion binding	K02183//Aldosterone synthesis and secretion;Alcoholism;Alzheimer's disease;Neurotrophin signaling pathway;Glioma;GnRH signaling pathway;Amphetamine addiction;Phosphatidylinositol signaling system;Calcium signaling pathway;Ras signaling pathway;Pertussis;Olfactory transduction;Gastric acid secretion;Circadian entrainment;Oxytocin signaling pathway;Inflammatory mediator regulation of TRP channels;P…
LOC102555503	misc_RNA	5.97237	1.7755	0.0207629	1	Up	uncharacterized LOC102555503, transcript variant X2	-	-	-	-
Cux1	KnownmRNA	2.82609	-1.99344	0.0207856	1	Down	cut-like homeobox 1, transcript variant X2	GO:0005739//mitochondrion;GO:0019028//viral capsid;GO:0061617//MICOS complex;GO:0005737//cytoplasm;GO:0030173//integral component of Golgi membrane	GO:0043093//FtsZ-dependent cytokinesis;GO:0006355//regulation of transcription, DNA-templated;GO:0016579//protein deubiquitination;GO:0090529//cell septum assembly;GO:0042407//cristae formation;GO:0007094//mitotic spindle assembly checkpoint;GO:0006891//intra-Golgi vesicle-mediated transport	GO:0008137//NADH dehydrogenase (ubiquinone) activity;GO:0003677//DNA binding;GO:0003954//NADH dehydrogenase activity;GO:0036459//thiol-dependent ubiquitinyl hydrolase activity	-
XLOC_044054	NovelLncRNA	6.43316	1.64292	0.0209201	1	Up	-	-	-	-	-
Col5a1	KnownmRNA	21.5932	-1.03852	0.0211646	1	Down	collagen, type V, alpha 1, transcript variant X1	-	-	GO:0005201//extracellular matrix structural constituent	K06256//Epstein-Barr virus infection;ECM-receptor interaction;Hematopoietic cell lineage;Proteoglycans in cancer;Shigellosis;MicroRNAs in cancer;K06236//Amoebiasis;Protein digestion and absorption;ECM-receptor interaction;Focal adhesion;Platelet activation;PI3K-Akt signaling pathway;K06493//Proteoglycans in cancer;Hematopoietic cell lineage;MicroRNAs in cancer;Rap1 signaling pathway;Focal adhesio…
Anxa13	KnownmRNA	3.04057	-2.00208	0.0212477	1	Down	annexin A13	-	GO:0006352//DNA-templated transcription, initiation;GO:0006355//regulation of transcription, DNA-templated	GO:0003677//DNA binding;GO:0016987//sigma factor activity;GO:0003700//transcription factor activity, sequence-specific DNA binding;GO:0005509//calcium ion binding;GO:0005544//calcium-dependent phospholipid binding	-
Rasal3	KnownmRNA	1.91454	2.01228	0.0213022	1	Up	RAS protein activator like 3	GO:0005737//cytoplasm;GO:0019031//viral envelope;GO:0019028//viral capsid;GO:0005882//intermediate filament	GO:0070206//protein trimerization;GO:0043087//regulation of GTPase activity;GO:0090529//cell septum assembly;GO:0007131//reciprocal meiotic recombination;GO:0043093//FtsZ-dependent cytokinesis	GO:0005198//structural molecule activity	K17634//Ras signaling pathway
XLOC_107023	NovelLncRNA	6.04902	-1.64229	0.0215245	1	Down	-	-	-	-	-
LOC108350345	KnownLncRNA	30.7277	0.826801	0.0218449	1	Up	uncharacterized LOC108350345	-	-	-	-
C1rl	KnownmRNA	43.2456	-0.803971	0.0218757	1	Down	complement C1r subcomponent like	-	GO:0006508//proteolysis	GO:0004252//serine-type endopeptidase activity	K01330//Staphylococcus aureus infection;Systemic lupus erythematosus;Pertussis;Complement and coagulation cascades;Phagosome
Eftud2	KnownmRNA	3.33841	-1.93399	0.0218824	1	Down	elongation factor Tu GTP binding domain containing 2, transcript variant X1	-	-	GO:0003924//GTPase activity;GO:0005525//GTP binding	K12852//Spliceosome
Jmy	KnownmRNA	4.77675	-1.83928	0.0219445	1	Down	junction mediating and regulatory protein, p53 cofactor, transcript variant X1	-	-	-	-
Dph1	KnownmRNA	2.21081	-2.00276	0.0220552	1	Down	diphthamide biosynthesis 1	-	-	-	-
Cbfb	KnownmRNA	2.71277	-1.96786	0.0224169	1	Down	core-binding factor, beta subunit	GO:0005634//nucleus	-	GO:0003713//transcription coactivator activity	-
LOC102553341	KnownLncRNA	8.17869	-1.47856	0.0227563	1	Down	uncharacterized LOC102553341, transcript variant X1	-	-	-	-
XLOC_002551	NovelLncRNA	44.8865	0.868322	0.0228476	1	Up	-	-	-	-	-
LOC102549314	KnownLncRNA	9.81173	-1.28943	0.0229089	1	Down	uncharacterized LOC102549314, transcript variant X1	-	-	-	-
Acss2	KnownmRNA	2.11926	-1.9867	0.0231142	1	Down	acyl-CoA synthetase short-chain family member 2, transcript variant X1	-	GO:0008152//metabolic process	GO:0003824//catalytic activity	K01895//Glycolysis / Gluconeogenesis;Pyruvate metabolism;Microbial metabolism in diverse environments;Biosynthesis of secondary metabolites;Carbon fixation pathways in prokaryotes;Metabolic pathways;Methane metabolism;Biosynthesis of antibiotics;Carbon metabolism;Propanoate metabolism
Lrrc25	KnownmRNA	55.0632	1.27699	0.0235506	1	Up	leucine rich repeat containing 25, transcript variant X3	-	-	GO:0005515//protein binding	K06754//Axon guidance;K06753//Axon guidance;K06839//Axon guidance
LOC102547955	KnownLncRNA	51.1977	-0.686273	0.0236065	1	Down	uncharacterized LOC102547955, transcript variant X3	-	-	-	-
Ovch2	KnownmRNA	1.78734	1.97103	0.0240431	1	Up	ovochymase 2	-	-	-	-
B3gnt4	KnownmRNA	1.74948	1.96829	0.0242454	1	Up	UDP-GlcNAc:betaGal beta-1,3-N-acetylglucosaminyltransferase 4	GO:0016020//membrane	GO:0006486//protein glycosylation	GO:0016757//transferase activity, transferring glycosyl groups;GO:0008378//galactosyltransferase activity	K07971//Metabolic pathways;Glycosphingolipid biosynthesis - lacto and neolacto series
XLOC_092312	NovelLncRNA	1.77642	-1.96873	0.0244948	1	Down	-	-	-	-	-
Cbx1	KnownmRNA	3.13908	-1.88984	0.0245931	1	Down	chromobox 1, transcript variant X2	GO:0005634//nucleus	-	-	-
Gpr17	KnownmRNA	46.6665	-0.768869	0.0246035	1	Down	G protein-coupled receptor 17, transcript variant X1	GO:0016021//integral component of membrane;GO:0016020//membrane	GO:0007186//G-protein coupled receptor signaling pathway	GO:0008528//G-protein coupled peptide receptor activity;GO:0009055//electron carrier activity;GO:0016491//oxidoreductase activity;GO:0004930//G-protein coupled receptor activity	-
LOC102554815	KnownLncRNA	20.708	0.956816	0.0247647	1	Up	uncharacterized LOC102554815, transcript variant X3	-	-	-	-
Dclre1b	KnownmRNA	18.9129	-0.994993	0.024988	1	Down	DNA cross-link repair 1B, transcript variant X2	-	-	-	-
Zfp385c	KnownmRNA	6.87958	-1.50404	0.0249991	1	Down	zinc finger protein 385C, transcript variant X1	GO:0005634//nucleus;GO:0045202//synapse	GO:0002098//tRNA wobble uridine modification;GO:0034227//tRNA thio-modification	GO:0046872//metal ion binding;GO:0000049//tRNA binding;GO:0008270//zinc ion binding;GO:0003677//DNA binding	K10137//p53 signaling pathway
FAM120C	KnownmRNA	13.3504	1.20586	0.0251768	1	Up	family with sequence similarity 120C, transcript variant X1	-	-	-	-
LOC102553541	KnownLncRNA	1.82247	-1.95223	0.0256259	1	Down	uncharacterized LOC102553541, transcript variant X1	-	-	-	-
Exosc4	KnownmRNA	8.13873	-1.59405	0.0256354	1	Down	exosome component 4	-	-	-	K11600//RNA degradation
Tnnt1	KnownmRNA	1.65314	1.94806	0.0256891	1	Up	troponin T1, slow skeletal type, transcript variant 3	GO:0005861//troponin complex	GO:0006355//regulation of transcription, DNA-templated	-	-
LOC100363129	KnownmRNA	7.32796	-1.43284	0.0257605	1	Down	LRRGT00018-like	GO:0005634//nucleus;GO:0000775//chromosome, centromeric region;GO:0005681//spliceosomal complex	GO:0000398//mRNA splicing, via spliceosome	GO:0003677//DNA binding;GO:0003682//chromatin binding	-
LOC108351992	KnownmRNA	10.5401	-1.26932	0.0257615	1	Down	cytochrome P450 2K4-like, transcript variant X1	-	GO:0055114//oxidation-reduction process	GO:0005506//iron ion binding;GO:0020037//heme binding;GO:0016705//oxidoreductase activity, acting on paired donors, with incorporation or reduction of molecular oxygen	-
Rbpjl	KnownmRNA	6.35657	-1.56044	0.0258626	1	Down	recombination signal binding protein for immunoglobulin kappa J region-like, transcript variant X1	GO:0005634//nucleus	GO:0006355//regulation of transcription, DNA-templated	GO:0000982//transcription factor activity, RNA polymerase II core promoter proximal region sequence-specific binding;GO:0000978//RNA polymerase II core promoter proximal region sequence-specific DNA binding;GO:0003700//transcription factor activity, sequence-specific DNA binding;GO:0003677//DNA binding	K06053//Notch signaling pathway;Viral carcinogenesis;Epstein-Barr virus infection
Angptl3	KnownmRNA	27.6489	-0.978501	0.025874	1	Down	angiopoietin-like 3	GO:0042729//DASH complex;GO:0019028//viral capsid;GO:0016020//membrane;GO:0005876//spindle microtubule;GO:0033179//proton-transporting V-type ATPase, V0 domain;GO:0005801//cis-Golgi network;GO:0005737//cytoplasm	GO:0016567//protein ubiquitination;GO:0009271//phage shock;GO:0008608//attachment of spindle microtubules to kinetochore;GO:0006355//regulation of transcription, DNA-templated;GO:0006886//intracellular protein transport;GO:0015991//ATP hydrolysis coupled proton transport	GO:0015078//hydrogen ion transmembrane transporter activity;GO:0061630//ubiquitin protein ligase activity;GO:0008565//protein transporter activity	K08767//PPAR signaling pathway
Slc26a2	KnownmRNA	25.0347	-0.858158	0.0259469	1	Down	solute carrier family 26 member 2, transcript variant X3	GO:0016021//integral component of membrane	GO:0008272//sulfate transport	GO:0015116//sulfate transmembrane transporter activity	-
Pld2	KnownmRNA	3.99852	1.75798	0.0259784	1	Up	phospholipase D2	-	-	GO:0003824//catalytic activity;GO:0035091//phosphatidylinositol binding	-
Kcnip4	KnownmRNA	1.64451	1.9435	0.0260147	1	Up	potassium voltage-gated channel interacting protein 4, transcript variant X3	GO:0016021//integral component of membrane;GO:0005578//proteinaceous extracellular matrix	GO:0007165//signal transduction;GO:0000160//phosphorelay signal transduction system	GO:0005509//calcium ion binding;GO:0005515//protein binding;GO:0000155//phosphorelay sensor kinase activity	K19695//Olfactory transduction
Dnaja2	KnownmRNA	3.88002	-1.83152	0.026028	1	Down	DnaJ heat shock protein family (Hsp40) member A2	-	GO:0051604//protein maturation	GO:0031072//heat shock protein binding;GO:0016151//nickel cation binding;GO:0051082//unfolded protein binding	K09503//Protein processing in endoplasmic reticulum
Ppfibp1	KnownmRNA	12.1083	1.1408	0.0263703	1	Up	PPFIA binding protein 1, transcript variant X3	GO:0005634//nucleus;GO:0016021//integral component of membrane	GO:0006418//tRNA aminoacylation for protein translation	GO:0043565//sequence-specific DNA binding;GO:0008855//exodeoxyribonuclease VII activity;GO:0005515//protein binding;GO:0005524//ATP binding;GO:0004812//aminoacyl-tRNA ligase activity	K15009//Glutamatergic synapse
Rfc5	KnownmRNA	21.2039	-0.950692	0.0264496	1	Down	replication factor C subunit 5	GO:0009360//DNA polymerase III complex	GO:0006260//DNA replication;GO:0006281//DNA repair;GO:0006310//DNA recombination;GO:0006355//regulation of transcription, DNA-templated	GO:0003887//DNA-directed DNA polymerase activity;GO:0005524//ATP binding;GO:0008134//transcription factor binding;GO:0003678//DNA helicase activity;GO:0003677//DNA binding;GO:0009378//four-way junction helicase activity;GO:0003676//nucleic acid binding;GO:0016787//hydrolase activity;GO:0016887//ATPase activity	K10756//Nucleotide excision repair;Mismatch repair;DNA replication
Gclc	KnownmRNA	2.54206	1.93439	0.0265421	1	Up	glutamate-cysteine ligase, catalytic subunit	-	GO:0042398//cellular modified amino acid biosynthetic process;GO:0006750//glutathione biosynthetic process	GO:0004357//glutamate-cysteine ligase activity	K11204//Cysteine and methionine metabolism;Metabolic pathways;Glutathione metabolism
XLOC_058431	NovelmRNA	2.12816	-1.92761	0.0271923	1	Down	-	-	-	-	-
Nae1	KnownmRNA	1.67375	1.92534	0.0273086	1	Up	NEDD8 activating enzyme E1 subunit 1	-	-	GO:0008641//small protein activating enzyme activity	K04532//Alzheimer's disease
XLOC_001141	NovelmRNA	5.46755	1.69009	0.0274214	1	Up	-	-	-	-	-
LOC108353146	KnownmRNA	10.3222	1.29183	0.0274394	1	Up	basic proline-rich protein-like	-	-	-	-
XLOC_058194	NovelLncRNA	12.5432	1.25377	0.0274971	1	Up	-	-	-	-	-
XLOC_067508	NovelLncRNA	3.40124	1.81147	0.0276377	1	Up	-	-	-	-	-
LOC102555151	KnownLncRNA	1.95935	-1.92238	0.0277127	1	Down	uncharacterized LOC102555151	-	-	-	-
Kif7	KnownmRNA	4.99574	1.65098	0.027795	1	Up	kinesin family member 7, transcript variant X2	-	GO:0007018//microtubule-based movement	GO:0005524//ATP binding;GO:0008017//microtubule binding;GO:0003777//microtubule motor activity	-
Gpx3	KnownmRNA	13.8444	-1.15138	0.0278085	1	Down	glutathione peroxidase 3	-	-	-	-
Hpdl	KnownmRNA	1.76625	-1.922	0.027879	1	Down	4-hydroxyphenylpyruvate dioxygenase-like	-	-	-	K00457//Phenylalanine metabolism;Tyrosine metabolism;Metabolic pathways;Ubiquinone and other terpenoid-quinone biosynthesis
Ttc30a1	KnownmRNA	1.98024	-1.91999	0.0278795	1	Down	tetratricopeptide repeat domain 30A1	-	-	GO:0005515//protein binding	-
Igsf6	KnownmRNA	31.2001	-0.838911	0.0283213	1	Down	immunoglobulin superfamily, member 6	GO:0016021//integral component of membrane	GO:0033227//dsRNA transport	GO:0051033//RNA transmembrane transporter activity	K06751//Allograft rejection;Viral carcinogenesis;Cell adhesion molecules (CAMs);Phagosome;Herpes simplex infection;Type I diabetes mellitus;Autoimmune thyroid disease;HTLV-I infection;Endocytosis;Graft-versus-host disease;Viral myocarditis;Antigen processing and presentation;Epstein-Barr virus infection;K05412//Rheumatoid arthritis;Cell adhesion molecules (CAMs);Allograft rejection;Systemic lupus…
Tmem131	misc_RNA	1.63707	1.9077	0.0286222	1	Up	transmembrane protein 131, transcript variant X6	GO:0005618//cell wall;GO:0019031//viral envelope;GO:0016020//membrane	-	GO:0004252//serine-type endopeptidase activity	-
Pax8	KnownmRNA	1.58604	1.90718	0.0287383	1	Up	paired box 8, transcript variant X3	GO:0005840//ribosome	GO:0006412//translation;GO:0006355//regulation of transcription, DNA-templated	GO:0003677//DNA binding;GO:0003735//structural constituent of ribosome	K09293//Transcriptional misregulation in cancer;Thyroid cancer;Thyroid hormone synthesis;Pathways in cancer
LOC100909907	KnownLncRNA	1.60665	1.906	0.02881	1	Up	uncharacterized LOC100909907	-	-	-	-
Serpinf1	KnownmRNA	1.60665	1.906	0.02881	1	Up	serpin family F member 1	-	-	-	K19614//Wnt signaling pathway
Chd5	KnownmRNA	90.5319	0.615616	0.0290571	1	Up	chromodomain helicase DNA binding protein 5, transcript variant X11	GO:0070823//HDA1 complex	GO:0016575//histone deacetylation;GO:0035556//intracellular signal transduction	GO:0005524//ATP binding;GO:0016787//hydrolase activity;GO:0003677//DNA binding	-
Rhbdd3	KnownmRNA	18.4693	0.979751	0.0292169	1	Up	rhomboid domain containing 3, transcript variant X5	GO:0016021//integral component of membrane	-	GO:0004252//serine-type endopeptidase activity	-
LOC108349234	KnownLncRNA	40.9443	-0.83524	0.0293955	1	Down	uncharacterized LOC108349234, transcript variant X2	-	-	-	-
Hist2h2ab	KnownmRNA	48.7531	0.656594	0.0297377	1	Up	histone cluster 2, H2ab	-	-	GO:0003677//DNA binding	K11251//Alcoholism;Systemic lupus erythematosus
Il1r2	KnownmRNA	4.51812	-1.69382	0.0300368	1	Down	interleukin 1 receptor type 2, transcript variant X3	-	-	-	K04387//Amoebiasis;HTLV-I infection;Hematopoietic cell lineage;Transcriptional misregulation in cancer;MAPK signaling pathway;Cytokine-cytokine receptor interaction
Manea	KnownmRNA	2.41581	1.89565	0.0300782	1	Up	mannosidase, endo-alpha	-	GO:0006807//nitrogen compound metabolic process	GO:0016798//hydrolase activity, acting on glycosyl bonds;GO:0004356//glutamate-ammonia ligase activity	-
Ptprn	KnownmRNA	8.29256	-1.3322	0.0301714	1	Down	protein tyrosine phosphatase, receptor type, N, transcript variant X1	GO:0016020//membrane	GO:0050776//regulation of immune response;GO:0016311//dephosphorylation;GO:0014068//positive regulation of phosphatidylinositol 3-kinase signaling;GO:0006470//protein dephosphorylation	GO:0008138//protein tyrosine/serine/threonine phosphatase activity;GO:0043548//phosphatidylinositol 3-kinase binding;GO:0005102//receptor binding;GO:0004725//protein tyrosine phosphatase activity	K07817//Type I diabetes mellitus
Ep300	KnownmRNA	29.3522	-0.786026	0.0302285	1	Down	E1A binding protein p300, transcript variant X1	GO:0005634//nucleus;GO:0000123//histone acetyltransferase complex	GO:0006355//regulation of transcription, DNA-templated;GO:0016573//histone acetylation	GO:0003713//transcription coactivator activity;GO:0004402//histone acetyltransferase activity;GO:0008270//zinc ion binding;GO:0003712//transcription cofactor activity;GO:0005515//protein binding	-
Arc	KnownmRNA	1.65614	-1.89202	0.0303383	1	Down	activity-regulated cytoskeleton-associated protein, transcript variant X1	-	-	-	K15867//Amphetamine addiction
LOC102551157	KnownLncRNA	18.426	-1.00377	0.0303414	1	Down	uncharacterized LOC102551157, transcript variant X1	-	-	-	-
Coq10b	KnownmRNA	6.1237	1.48034	0.0303632	1	Up	coenzyme Q10B	-	-	-	-
LOC108348833	KnownLncRNA	4.66903	1.78069	0.0303722	1	Up	uncharacterized LOC108348833	-	-	-	-
Dusp7	KnownmRNA	1.63589	1.88538	0.030405	1	Up	dual specificity phosphatase 7	-	GO:0016311//dephosphorylation;GO:0006470//protein dephosphorylation	GO:0008138//protein tyrosine/serine/threonine phosphatase activity;GO:0004725//protein tyrosine phosphatase activity	K04459//MAPK signaling pathway
XLOC_030032	NovelLncRNA	13.4483	1.13354	0.0304532	1	Up	-	-	-	-	-
Thumpd3	KnownmRNA	33.9859	-0.782748	0.0308956	1	Down	THUMP domain containing 3, transcript variant 1	-	GO:0008152//metabolic process	GO:0008168//methyltransferase activity;GO:0003723//RNA binding	K11251//Systemic lupus erythematosus;Alcoholism
Lrch1	KnownmRNA	34.2458	-0.743974	0.030935	1	Down	leucine rich repeats and calponin homology domain containing 1, transcript variant X2	-	-	GO:0005515//protein binding	K19613//Ras signaling pathway;K16175//Hippo signaling pathway - fly;Viral carcinogenesis;Hippo signaling pathway
Cmklr1	KnownmRNA	3.69417	-1.74898	0.0313081	1	Down	chemerin chemokine-like receptor 1, transcript variant X3	GO:0016021//integral component of membrane	GO:0007186//G-protein coupled receptor signaling pathway	GO:0004930//G-protein coupled receptor activity	-
Cacna1c	KnownmRNA	5.51395	1.57754	0.0313178	1	Up	calcium voltage-gated channel subunit alpha1 C, transcript variant X2	GO:0016020//membrane;GO:0016021//integral component of membrane	GO:0055085//transmembrane transport;GO:0006811//ion transport	GO:0005216//ion channel activity	K04850//cGMP-PKG signaling pathway;Oxytocin signaling pathway;Long-term potentiation;Circadian entrainment;GABAergic synapse;Hypertrophic cardiomyopathy (HCM);MAPK signaling pathway;Cholinergic synapse;Vascular smooth muscle contraction;Serotonergic synapse;Calcium signaling pathway;Type II diabetes mellitus;Arrhythmogenic right ventricular cardiomyopathy (ARVC);Amphetamine addiction;Dopaminergic…
LOC102548236	KnownLncRNA	11.5827	1.29406	0.0313569	1	Up	uncharacterized LOC102548236	-	-	-	-
LOC691519	KnownmRNA	20.5311	-0.92669	0.0315176	1	Down	similar to ankyrin repeat domain 26, transcript variant X1	-	-	GO:0005515//protein binding	-
Tcf7	KnownmRNA	14.232	-1.14617	0.0315722	1	Down	transcription factor 7 (T-cell specific, HMG-box), transcript variant X4	-	GO:0006508//proteolysis	GO:0004222//metalloendopeptidase activity	K02620//Colorectal cancer;Endometrial cancer;Melanogenesis;Acute myeloid leukemia;Basal cell carcinoma;Arrhythmogenic right ventricular cardiomyopathy (ARVC);Adherens junction;Wnt signaling pathway;Hippo signaling pathway;Pathways in cancer;Thyroid cancer;Prostate cancer
LOC103693069	KnownLncRNA	6.904	-1.4737	0.0319826	1	Down	uncharacterized LOC103693069	-	-	-	-
LOC102551633	misc_RNA	1.69523	-1.87159	0.032002	1	Down	sperm motility kinase W-like, transcript variant X4	GO:0016020//membrane	GO:0006468//protein phosphorylation	GO:0004674//protein serine/threonine kinase activity;GO:0004672//protein kinase activity;GO:0005524//ATP binding;GO:0016773//phosphotransferase activity, alcohol group as acceptor	-
XLOC_057754	NovelLncRNA	9.53961	1.26136	0.0320093	1	Up	-	-	-	-	-
LOC103693482	KnownLncRNA	5.24405	-1.61935	0.0320271	1	Down	uncharacterized LOC103693482, transcript variant X4	-	-	-	-
Tpra1	KnownmRNA	1.73359	-1.86902	0.0321568	1	Down	transmembrane protein adipocyte associated 1, transcript variant X3	-	-	-	-
LOC108350711	KnownLncRNA	32.6836	-0.962844	0.032349	1	Down	uncharacterized LOC108350711	-	-	-	-
XLOC_002827	NovelmRNA	13.5075	-1.1562	0.032672	1	Down	-	-	-	-	-
S100a3	KnownmRNA	6.21855	-1.4766	0.0328155	1	Down	S100 calcium binding protein A3, transcript variant X8	-	-	GO:0005509//calcium ion binding	K14734//Mineral absorption
Coq4	KnownmRNA	22.8461	-0.900646	0.032881	1	Down	coenzyme Q4	-	GO:0006744//ubiquinone biosynthetic process	-	-
LOC103692153	KnownLncRNA	106.685	-0.617294	0.0331136	1	Down	uncharacterized LOC103692153, transcript variant X1	-	-	-	-
Kremen2	KnownmRNA	1.51894	1.84984	0.0334686	1	Up	kringle containing transmembrane protein 2, transcript variant X1	-	-	-	K01348//Complement and coagulation cascades;Transcriptional misregulation in cancer;Proteoglycans in cancer;MicroRNAs in cancer;NF-kappa B signaling pathway;K01343//Complement and coagulation cascades;Transcriptional misregulation in cancer
LOC102557038	KnownLncRNA	3.25614	-1.77797	0.0336726	1	Down	uncharacterized LOC102557038	-	-	-	-
Mical1	KnownmRNA	1.79597	1.84096	0.0339897	1	Up	microtubule associated monooxygenase, calponin and LIM domain containing 1	-	GO:1902208//regulation of bacterial-type flagellum assembly;GO:0045893//positive regulation of transcription, DNA-templated;GO:0055114//oxidation-reduction process;GO:0008033//tRNA processing	GO:0003824//catalytic activity;GO:0071949//FAD binding;GO:0003677//DNA binding;GO:0050660//flavin adenine dinucleotide binding;GO:0008641//small protein activating enzyme activity;GO:0005515//protein binding;GO:0016491//oxidoreductase activity	K00981//Phosphatidylinositol signaling system;Metabolic pathways;Glycerophospholipid metabolism;Biosynthesis of secondary metabolites;K06275//Focal adhesion
Camkmt	KnownmRNA	1.53955	1.84314	0.0340276	1	Up	calmodulin-lysine N-methyltransferase	-	GO:0008152//metabolic process	GO:0008168//methyltransferase activity	K18826//Lysine degradation
LOC102555426	KnownLncRNA	19.2983	0.924718	0.0340701	1	Up	uncharacterized LOC102555426	-	-	-	-
Dpy19l3	KnownmRNA	3.0452	-1.78087	0.0340782	1	Down	dpy-19-like 3 (C. elegans), transcript variant X3	GO:0016021//integral component of membrane	-	-	-
Pde4d	KnownmRNA	3.60047	-1.7231	0.0341795	1	Down	phosphodiesterase 4D, transcript variant X2	-	GO:0007165//signal transduction	GO:0004114//3',5'-cyclic-nucleotide phosphodiesterase activity	K13293//Morphine addiction;cAMP signaling pathway;Purine metabolism
LOC102553981	KnownLncRNA	36.3727	-0.690834	0.0342328	1	Down	uncharacterized LOC102553981	-	-	-	-
Pc	KnownmRNA	4.62482	-1.73306	0.0342589	1	Down	pyruvate carboxylase, transcript variant X3	-	-	GO:0003824//catalytic activity;GO:0005524//ATP binding;GO:0008716//D-alanine-D-alanine ligase activity;GO:0046872//metal ion binding	K01958//Citrate cycle (TCA cycle);Carbon fixation pathways in prokaryotes;Metabolic pathways;Biosynthesis of amino acids;Microbial metabolism in diverse environments;Carbon metabolism;Pyruvate metabolism
Dhodh	misc_RNA	1.74085	1.83834	0.0342619	1	Up	dihydroorotate dehydrogenase (quinone), transcript variant X3	GO:0005737//cytoplasm	GO:0055114//oxidation-reduction process;GO:0006568//tryptophan metabolic process	GO:0016491//oxidoreductase activity;GO:0018580//nitronate monooxygenase activity;GO:0016627//oxidoreductase activity, acting on the CH-CH group of donors;GO:0004834//tryptophan synthase activity	K00254//Pyrimidine metabolism;Metabolic pathways
Snrpd3	KnownmRNA	4.23433	-1.64789	0.0345089	1	Down	small nuclear ribonucleoprotein D3, transcript variant X3	-	-	-	K11088//Systemic lupus erythematosus;Spliceosome
Chpf2	KnownmRNA	4.10786	-1.65913	0.0346497	1	Down	chondroitin polymerizing factor 2, transcript variant X1	GO:0032580//Golgi cisterna membrane;GO:0016020//membrane	-	GO:0008376//acetylgalactosaminyltransferase activity;GO:0016757//transferase activity, transferring glycosyl groups	K03419//Glycosaminoglycan biosynthesis - chondroitin sulfate / dermatan sulfate;Metabolic pathways
Rassf7	KnownmRNA	4.20076	1.71904	0.0347479	1	Up	Ras association domain family member 7, transcript variant X1	-	GO:0007165//signal transduction	-	-
XLOC_069492	NovelmRNA	39.199	0.868521	0.0347974	1	Up	-	-	-	-	-
Adamts4	KnownmRNA	31.0533	0.823189	0.0349564	1	Up	ADAM metallopeptidase with thrombospondin type 1 motif, 4	GO:0005576//extracellular region	GO:0006508//proteolysis	GO:0008270//zinc ion binding;GO:0004222//metalloendopeptidase activity	-
Flii	KnownmRNA	14.6766	-1.02154	0.0352858	1	Down	FLII, actin remodeling protein	GO:0005785//signal recognition particle receptor complex	GO:0006886//intracellular protein transport	GO:0003924//GTPase activity;GO:0005047//signal recognition particle binding;GO:0005525//GTP binding;GO:0005515//protein binding	K05768//Viral carcinogenesis;Fc gamma R-mediated phagocytosis;Regulation of actin cytoskeleton
Tmem8c	KnownmRNA	1.51032	1.82913	0.0353022	1	Up	transmembrane protein 8C, transcript variant X3	GO:0016021//integral component of membrane	-	-	K03260//RNA transport;Viral myocarditis
LOC108350929	KnownLncRNA	11.2812	1.13749	0.0353138	1	Up	uncharacterized LOC108350929	-	-	-	-
Lpar1	KnownmRNA	2.61588	-1.83868	0.0355306	1	Down	lysophosphatidic acid receptor 1, transcript variant X8	GO:0016021//integral component of membrane	GO:0007186//G-protein coupled receptor signaling pathway	GO:0004930//G-protein coupled receptor activity;GO:0004984//olfactory receptor activity	K04289//Rap1 signaling pathway;Pathways in cancer;PI3K-Akt signaling pathway;Phospholipase D signaling pathway;Neuroactive ligand-receptor interaction;Gap junction
LOC100363500	KnownmRNA	1.56997	1.82475	0.0355888	1	Up	hypothetical LOC100363500, transcript variant X1	-	-	-	-
LOC100365259	KnownmRNA	9.43932	1.32127	0.0356111	1	Up	SPT2, Suppressor of Ty, domain containing 1-like, transcript variant X1	-	-	-	-
XLOC_051254	NovelmRNA	1.59802	1.82337	0.0357304	1	Up	-	-	-	-	-
Sstr2	KnownmRNA	1.72887	1.82197	0.0357389	1	Up	somatostatin receptor 2	GO:0016021//integral component of membrane	GO:0007186//G-protein coupled receptor signaling pathway	GO:0004930//G-protein coupled receptor activity	K04218//Neuroactive ligand-receptor interaction;cAMP signaling pathway;Gastric acid secretion
Eef1d	KnownmRNA	2.70902	1.78749	0.0357491	1	Up	eukaryotic translation elongation factor 1 delta, transcript variant X12	-	GO:0051302//regulation of cell division;GO:0006414//translational elongation;GO:0006355//regulation of transcription, DNA-templated	GO:0003700//transcription factor activity, sequence-specific DNA binding;GO:0019901//protein kinase binding;GO:0009055//electron carrier activity;GO:0003746//translation elongation factor activity;GO:0020037//heme binding;GO:0005506//iron ion binding	K15410//Herpes simplex infection
Map7d3	KnownmRNA	3.19574	1.81635	0.0358207	1	Up	MAP7 domain containing 3, transcript variant X3	GO:0015630//microtubule cytoskeleton	GO:0000226//microtubule cytoskeleton organization	-	-
LOC102546647	KnownLncRNA	7.49805	-1.42475	0.035933	1	Down	uncharacterized LOC102546647, transcript variant X1	-	-	-	-
Lrrc42	KnownmRNA	14.0689	1.0125	0.0360733	1	Up	leucine rich repeat containing 42, transcript variant X1	-	-	GO:0005515//protein binding	-
XLOC_107784	NovelLncRNA	9.34547	1.35618	0.0364925	1	Up	-	-	-	-	-
Sspo	KnownmRNA	2.32854	-1.82162	0.0367871	1	Down	SCO-spondin, transcript variant X1	-	-	GO:0005515//protein binding;GO:0030414//peptidase inhibitor activity	K06493//MicroRNAs in cancer;Proteoglycans in cancer;Hematopoietic cell lineage;Focal adhesion;Rap1 signaling pathway;Thyroid hormone signaling pathway;Dilated cardiomyopathy;Hypertrophic cardiomyopathy (HCM);Phagosome;Platelet activation;Osteoclast differentiation;Arrhythmogenic right ventricular cardiomyopathy (ARVC);ECM-receptor interaction;PI3K-Akt signaling pathway;Regulation of actin cytoske…
LOC103690543	KnownLncRNA	1.50578	1.81186	0.0369572	1	Up	uncharacterized LOC103690543, transcript variant X1	-	-	-	-
Clic5	KnownmRNA	3.92676	-1.68542	0.0372059	1	Down	chloride intracellular channel 5	-	-	GO:0005515//protein binding	-
RGD1309350	KnownmRNA	7.09402	-1.43879	0.0375255	1	Down	similar to transthyretin (4L369)	-	-	-	K07127//Metabolic pathways;Microbial metabolism in diverse environments;Purine metabolism
Tdrd3	KnownmRNA	16.5857	-0.948765	0.0376899	1	Down	tudor domain containing 3	GO:0005737//cytoplasm;GO:0005634//nucleus	GO:0006397//mRNA processing	GO:0003723//RNA binding	-
Cyp3a62	KnownmRNA	14.5736	-1.01393	0.0378126	1	Down	cytochrome P450, family 3, subfamily a, polypeptide 62	-	GO:0055114//oxidation-reduction process	GO:0020037//heme binding;GO:0016705//oxidoreductase activity, acting on paired donors, with incorporation or reduction of molecular oxygen;GO:0005506//iron ion binding	K07424//Retinol metabolism;Linoleic acid metabolism;Chemical carcinogenesis;Steroid hormone biosynthesis;Metabolic pathways
Efemp2	KnownmRNA	4.42531	-1.61517	0.0379021	1	Down	EGF-containing fibulin-like extracellular matrix protein 2, transcript variant 1	-	GO:0045444//fat cell differentiation	GO:0005509//calcium ion binding	-
Repin1	KnownmRNA	4.24416	-1.62291	0.0379503	1	Down	replication initiator 1, transcript variant X6	GO:0005634//nucleus	GO:0051604//protein maturation;GO:0006281//DNA repair;GO:0006260//DNA replication	GO:0008270//zinc ion binding;GO:0004017//adenylate kinase activity;GO:0003911//DNA ligase (NAD+) activity;GO:0016151//nickel cation binding;GO:0003677//DNA binding	-
Wiz	KnownmRNA	2.14697	1.81306	0.0380423	1	Up	widely-interspaced zinc finger motifs, transcript variant X1	GO:0005615//extracellular space	GO:0009405//pathogenesis	GO:0003677//DNA binding;GO:0008270//zinc ion binding	-
LOC108350586	KnownLncRNA	8.74227	-1.22747	0.038232	1	Down	uncharacterized LOC108350586	-	-	-	-
Scrn2	KnownmRNA	1.46791	1.79633	0.0384722	1	Up	secernin 2, transcript variant X2	-	GO:0006508//proteolysis	GO:0016805//dipeptidase activity	-
XLOC_003522	NovelLncRNA	1.46791	1.79633	0.0384722	1	Up	-	-	-	-	-
LOC103693580	KnownLncRNA	3.47826	-1.69385	0.0388088	1	Down	uncharacterized LOC103693580	-	-	-	-
Orc4	KnownmRNA	28.931	0.809977	0.0388949	1	Up	origin recognition complex, subunit 4, transcript variant X4	-	GO:0006777//Mo-molybdopterin cofactor biosynthetic process;GO:0007186//G-protein coupled receptor signaling pathway	GO:0031683//G-protein beta/gamma-subunit complex binding;GO:0005525//GTP binding;GO:0098519//nucleotide phosphatase activity, acting on free nucleotides;GO:0005524//ATP binding;GO:0003924//GTPase activity;GO:0016301//kinase activity;GO:0004871//signal transducer activity;GO:0019001//guanyl nucleotide binding;GO:0016887//ATPase activity;GO:0043531//ADP binding	K02606//Cell cycle - yeast;Meiosis - yeast;Cell cycle
Spag5	KnownmRNA	5.51365	1.57633	0.0392115	1	Up	sperm associated antigen 5, transcript variant X2	GO:0016020//membrane	GO:0006468//protein phosphorylation	GO:0004672//protein kinase activity;GO:0005524//ATP binding;GO:0016773//phosphotransferase activity, alcohol group as acceptor	K05291//Glycosylphosphatidylinositol(GPI)-anchor biosynthesis;Metabolic pathways
LOC102552031	KnownLncRNA	52.4559	-0.65993	0.0393985	1	Down	uncharacterized LOC102552031	-	-	-	-
Pdxk	KnownmRNA	4.89834	1.58982	0.039595	1	Up	pyridoxal (pyridoxine, vitamin B6) kinase	GO:0005576//extracellular region	GO:0031639//plasminogen activation;GO:0009405//pathogenesis	GO:0003824//catalytic activity	K00868//Vitamin B6 metabolism;Metabolic pathways
Xbp1	KnownmRNA	3.37185	1.70724	0.0398148	1	Up	X-box binding protein 1, transcript variant 1	GO:0005634//nucleus;GO:0016021//integral component of membrane;GO:0031514//motile cilium;GO:0030173//integral component of Golgi membrane	GO:0006260//DNA replication;GO:0007049//cell cycle;GO:0051301//cell division;GO:0006355//regulation of transcription, DNA-templated;GO:0048870//cell motility;GO:0006891//intra-Golgi vesicle-mediated transport	GO:0003677//DNA binding;GO:0003700//transcription factor activity, sequence-specific DNA binding	K09027//HTLV-I infection;Non-alcoholic fatty liver disease (NAFLD);Protein processing in endoplasmic reticulum
LOC103694524	KnownLncRNA	15.1301	-1.09341	0.0398858	1	Down	uncharacterized LOC103694524	-	-	-	-
Kyat1	KnownmRNA	2.15151	1.79812	0.0399037	1	Up	kynurenine aminotransferase 1, transcript variant X2	GO:0043657//host cell	GO:0009058//biosynthetic process	GO:0030170//pyridoxal phosphate binding	K00816//Metabolic pathways;Selenocompound metabolism;Chemical carcinogenesis;Tryptophan metabolism
Cdc42	KnownmRNA	3.94972	-1.62643	0.0400797	1	Down	cell division cycle 42	-	-	GO:0005525//GTP binding;GO:0003924//GTPase activity	K04393//GnRH signaling pathway;Salmonella infection;Tight junction;Regulation of actin cytoskeleton;Proteoglycans in cancer;Endocytosis;Renal cell carcinoma;Axon guidance;Focal adhesion;Neurotrophin signaling pathway;Chemokine signaling pathway;Bacterial invasion of epithelial cells;MAPK signaling pathway - yeast;Pathogenic Escherichia coli infection;Viral carcinogenesis;Shigellosis;Epithelial ce…
XLOC_074365	NovelmRNA	2.41059	1.79791	0.0400951	1	Up	-	-	-	-	-
Lefty1	KnownmRNA	3.68923	1.65704	0.0405227	1	Up	left right determination factor 1, transcript variant X1	-	-	GO:0008083//growth factor activity	K04668//TGF-beta signaling pathway
Kdm2b	KnownmRNA	3.77513	1.65878	0.0407434	1	Up	lysine demethylase 2B, transcript variant X1	-	-	GO:0008270//zinc ion binding;GO:0005515//protein binding;GO:0003677//DNA binding	-
LOC102548825	KnownLncRNA	2.41277	-1.77897	0.0408325	1	Down	uncharacterized LOC102548825	-	-	-	-
Stk11	KnownmRNA	23.5662	-0.833301	0.040962	1	Down	serine/threonine kinase 11, transcript variant X2	GO:0005576//extracellular region;GO:0016020//membrane	GO:0006468//protein phosphorylation;GO:0050832//defense response to fungus	GO:0005524//ATP binding;GO:0016773//phosphotransferase activity, alcohol group as acceptor;GO:0004672//protein kinase activity	K07298//Adipocytokine signaling pathway;mTOR signaling pathway;AMPK signaling pathway;FoxO signaling pathway;PI3K-Akt signaling pathway
LOC100912347	KnownmRNA	2.22379	-1.7833	0.0410024	1	Down	RNA polymerase-associated protein LEO1-like	GO:0016593//Cdc73/Paf1 complex	GO:0016570//histone modification;GO:0006368//transcription elongation from RNA polymerase II promoter	-	-
LOC102554098	KnownLncRNA	28.8812	-0.836891	0.0410208	1	Down	uncharacterized LOC102554098	-	-	-	-
Arhgef19	KnownmRNA	7.11078	1.31404	0.0410233	1	Up	Rho guanine nucleotide exchange factor 19, transcript variant X1	-	GO:0035023//regulation of Rho protein signal transduction	GO:0005515//protein binding;GO:0005089//Rho guanyl-nucleotide exchange factor activity	K07525//Axon guidance
Trerf1	KnownmRNA	13.092	-1.11396	0.0411849	1	Down	transcriptional regulating factor 1	-	-	-	K04650//Thyroid hormone signaling pathway;Transcriptional misregulation in cancer;K05628//Hippo signaling pathway - fly
Tmem55a	KnownmRNA	1.66512	1.76498	0.0412632	1	Up	transmembrane protein 55A	-	GO:0046856//phosphatidylinositol dephosphorylation;GO:0035556//intracellular signal transduction;GO:0051604//protein maturation	GO:0003677//DNA binding;GO:0016151//nickel cation binding;GO:0034597//phosphatidylinositol-4,5-bisphosphate 4-phosphatase activity	K13084//Phosphatidylinositol signaling system
Zfhx2	KnownmRNA	11.2701	-1.09438	0.0413719	1	Down	zinc finger homeobox 2, transcript variant X1	GO:0005634//nucleus	GO:0006355//regulation of transcription, DNA-templated	GO:0003677//DNA binding	-
Nkd2	KnownmRNA	11.4835	-1.13066	0.0417687	1	Down	naked cuticle homolog 2, transcript variant X3	-	-	GO:0005509//calcium ion binding	K03213//Wnt signaling pathway
Klhdc4	KnownmRNA	1.50695	-1.76995	0.041815	1	Down	kelch domain containing 4	-	-	-	K18283//cGMP-PKG signaling pathway;Morphine addiction;Aldosterone synthesis and secretion;Olfactory transduction;Purine metabolism;K11421//Signaling pathways regulating pluripotency of stem cells;Lysine degradation
LOC102555804	KnownLncRNA	8.54126	1.29244	0.0418541	1	Up	uncharacterized LOC102555804, transcript variant X2	-	-	-	-
Wfdc15b	KnownmRNA	1.43005	1.76255	0.0418808	1	Up	WAP four-disulfide core domain 15B, transcript variant X2	GO:0005576//extracellular region	-	GO:0030414//peptidase inhibitor activity	K17106//Prolactin signaling pathway
Armt1	KnownmRNA	1.51551	-1.76665	0.0421465	1	Down	acidic residue methyltransferase 1, transcript variant X2	-	-	-	K03347//Protein processing in endoplasmic reticulum;Circadian rhythm;Herpes simplex infection;Cell cycle;Cell cycle - yeast;Wnt signaling pathway;Ubiquitin mediated proteolysis;Oocyte meiosis;TGF-beta signaling pathway
Tarbp1	KnownmRNA	3.38161	1.69381	0.0422926	1	Up	TAR (HIV-1) RNA binding protein 1, transcript variant X1	-	GO:0006396//RNA processing	GO:0003723//RNA binding;GO:0008173//RNA methyltransferase activity	-
LOC108352737	KnownLncRNA	9.51804	1.21484	0.0423469	1	Up	uncharacterized LOC108352737	-	-	-	-
XLOC_094745	NovelmRNA	20.9655	0.842996	0.042543	1	Up	-	-	-	-	-
Tex12	KnownmRNA	16.0835	1.63913	0.0425981	1	Up	testis expressed 12, transcript variant X2	-	-	-	-
Ovol1	KnownmRNA	6.44882	1.39234	0.0426422	1	Up	ovo like transcriptional repressor 1, transcript variant X2	-	-	GO:0046872//metal ion binding	-
Agmat	KnownmRNA	3.93948	1.63882	0.0427532	1	Up	agmatinase	-	-	GO:0046872//metal ion binding	K01480//Metabolic pathways;Arginine and proline metabolism
Myadm	KnownmRNA	1.53586	-1.75803	0.0430273	1	Down	myeloid-associated differentiation marker, transcript variant X1	GO:0016020//membrane	-	-	K00286//Arginine and proline metabolism;Biosynthesis of antibiotics;Metabolic pathways;Biosynthesis of secondary metabolites;Biosynthesis of amino acids
Bspry	KnownmRNA	41.3189	-0.652652	0.0430815	1	Down	B-box and SPRY domain containing, transcript variant X1	GO:0019031//viral envelope;GO:0005622//intracellular;GO:0016020//membrane	GO:0019064//fusion of virus membrane with host plasma membrane	GO:0005515//protein binding;GO:0008270//zinc ion binding	-
Ppig	KnownmRNA	5.763	1.39119	0.0430984	1	Up	peptidylprolyl isomerase G, transcript variant X7	-	GO:0000413//protein peptidyl-prolyl isomerization	GO:0003755//peptidyl-prolyl cis-trans isomerase activity	-
LOC102553722	KnownLncRNA	1.50534	-1.75545	0.0433456	1	Down	uncharacterized LOC102553722, transcript variant X2	-	-	-	-
Tceal9	KnownmRNA	3.26502	1.67087	0.0435163	1	Up	transcription elongation factor A like 9, transcript variant X2	GO:0005634//nucleus;GO:0016020//membrane	GO:0006351//transcription, DNA-templated;GO:0006260//DNA replication;GO:0006367//transcription initiation from RNA polymerase II promoter;GO:0032968//positive regulation of transcription elongation from RNA polymerase II promoter	GO:0003677//DNA binding;GO:0003887//DNA-directed DNA polymerase activity	-
Wdr64	KnownmRNA	2.9745	-1.70069	0.0435934	1	Down	WD repeat domain 64	-	-	GO:0005515//protein binding	K02988//Ribosome;K12862//Spliceosome
C1H9orf66	KnownmRNA	39.4923	-0.674399	0.0436694	1	Down	chromosome 1 open reading frame, human C9orf66	-	-	-	-
Actn1	KnownmRNA	4.20094	-1.60378	0.0439163	1	Down	actinin, alpha 1	-	GO:0006071//glycerol metabolic process	GO:0005515//protein binding;GO:0005509//calcium ion binding;GO:0004371//glycerone kinase activity	K05699//Viral carcinogenesis;Amoebiasis;Tight junction;Adherens junction;Arrhythmogenic right ventricular cardiomyopathy (ARVC);Regulation of actin cytoskeleton;Leukocyte transendothelial migration;Focal adhesion;Systemic lupus erythematosus
LOC102550985	KnownLncRNA	23.9423	-0.806402	0.0439394	1	Down	uncharacterized LOC102550985, transcript variant X2	-	-	-	-
Znf48	KnownmRNA	2.29881	1.76562	0.0439771	1	Up	zinc finger protein 48	-	GO:0035556//intracellular signal transduction;GO:0051604//protein maturation;GO:0006281//DNA repair	GO:0008270//zinc ion binding;GO:0004017//adenylate kinase activity;GO:0016151//nickel cation binding	-
Rasgrp3	KnownmRNA	9.188	-1.28785	0.0440514	1	Down	RAS guanyl releasing protein 3	-	GO:0035556//intracellular signal transduction;GO:0007264//small GTPase mediated signal transduction	GO:0005509//calcium ion binding;GO:0005085//guanyl-nucleotide exchange factor activity	K12362//B cell receptor signaling pathway;MAPK signaling pathway;Rap1 signaling pathway;Pathways in cancer;Ras signaling pathway
LOC108352952	KnownLncRNA	28.849	-0.734111	0.0440562	1	Down	uncharacterized LOC108352952	-	-	-	-
Gnptg	KnownmRNA	6.14113	-1.55398	0.0442539	1	Down	N-acetylglucosamine-1-phosphate transferase, gamma subunit	-	-	-	K10087//Lysosome
Krit1	KnownmRNA	3.73616	1.70594	0.0444562	1	Up	KRIT1, ankyrin repeat containing	-	-	GO:0005515//protein binding	K17705//Rap1 signaling pathway
Cd82	KnownmRNA	1.4866	-1.74358	0.0446569	1	Down	Cd82 molecule, transcript variant X2	GO:0016021//integral component of membrane	-	-	K06509//p53 signaling pathway
Trmt1l	KnownmRNA	1.4866	-1.74358	0.0446569	1	Down	tRNA methyltransferase 1-like, transcript variant X2	-	GO:0008033//tRNA processing	GO:0003677//DNA binding;GO:0003723//RNA binding;GO:0004809//tRNA (guanine-N2-)-methyltransferase activity;GO:0008168//methyltransferase activity	-
Cxcl17	KnownmRNA	1.47803	-1.74288	0.0447466	1	Down	C-X-C motif chemokine ligand 17	-	-	-	K04851//Adrenergic signaling in cardiomyocytes;Aldosterone synthesis and secretion;Glutamatergic synapse;Cardiac muscle contraction;Retrograde endocannabinoid signaling;Insulin secretion;Alzheimer's disease;Dilated cardiomyopathy;cAMP signaling pathway;GnRH signaling pathway;Renin secretion;Arrhythmogenic right ventricular cardiomyopathy (ARVC);Dopaminergic synapse;Amphetamine addiction;Serotoner…
Reep4	KnownmRNA	1.47803	-1.74288	0.0447466	1	Down	receptor accessory protein 4	-	-	-	-
Ipmk	KnownmRNA	2.88858	1.73145	0.0449188	1	Up	inositol polyphosphate multikinase, transcript variant X3	-	GO:0032958//inositol phosphate biosynthetic process	GO:0016301//kinase activity	K00915//Phosphatidylinositol signaling system;Inositol phosphate metabolism;Metabolic pathways
Hdlbp	KnownmRNA	6.63641	1.48259	0.0449205	1	Up	high density lipoprotein binding protein	GO:0005743//mitochondrial inner membrane	-	GO:0003723//RNA binding	-
LOC100362344	misc_RNA	3.94436	-1.60461	0.0449217	1	Down	mKIAA1238 protein-like	-	-	-	-
LOC103691267	KnownmRNA	9.16908	-1.2345	0.0451697	1	Down	uncharacterized LOC103691267	-	-	-	-
Vsir	KnownmRNA	8.41153	-1.26803	0.0452128	1	Down	V-set immunoregulatory receptor	-	-	-	K05412//Rheumatoid arthritis;Cell adhesion molecules (CAMs);Allograft rejection;Intestinal immune network for IgA production;Systemic lupus erythematosus;Toll-like receptor signaling pathway;Graft-versus-host disease;Viral myocarditis;Autoimmune thyroid disease;Type I diabetes mellitus;K06744//T cell receptor signaling pathway;Cell adhesion molecules (CAMs);K06745//Cell adhesion molecules (CAMs)
LOC108351703	KnownmRNA	4.3052	-1.59421	0.0452135	1	Down	60S ribosomal protein L27a-like	-	-	-	-
LOC103690585	KnownLncRNA	13.5274	1.6624	0.045595	1	Up	uncharacterized LOC103690585, transcript variant X1	-	-	-	-
Mir29b2	precursor_RNA	2.93902	-1.71649	0.0456784	1	Down	microRNA 29b-2	-	-	-	-
Tradd	KnownmRNA	7.98182	1.28274	0.0458167	1	Up	TNFRSF1A-associated via death domain, transcript variant X2	-	GO:0043123//positive regulation of I-kappaB kinase/NF-kappaB signaling;GO:0007165//signal transduction;GO:0016032//viral process	GO:0005515//protein binding;GO:0004871//signal transducer activity	K03171//Adipocytokine signaling pathway;Tuberculosis;RIG-I-like receptor signaling pathway;Epstein-Barr virus infection;TNF signaling pathway;Hepatitis C;Viral carcinogenesis;Sphingolipid signaling pathway;Apoptosis;NF-kappa B signaling pathway
Cdkl2	KnownmRNA	4.2173	1.56148	0.0458807	1	Up	cyclin dependent kinase like 2	GO:0016020//membrane	GO:0006468//protein phosphorylation	GO:0004672//protein kinase activity;GO:0005524//ATP binding;GO:0016773//phosphotransferase activity, alcohol group as acceptor	-
Ric3	KnownmRNA	1.60211	1.72144	0.0460204	1	Up	RIC3 acetylcholine receptor chaperone, transcript variant X1	-	-	-	-
Utp6	KnownmRNA	1.37158	1.72158	0.0463522	1	Up	UTP6 small subunit processome component, transcript variant X1	-	GO:0000462//maturation of SSU-rRNA from tricistronic rRNA transcript (SSU-rRNA, 5.8S rRNA, LSU-rRNA)	GO:0030515//snoRNA binding	-
LOC100912964	KnownmRNA	6.42145	1.46982	0.0467106	1	Up	zinc finger protein 567-like	-	-	-	-
LOC108352076	KnownLncRNA	14.5932	0.959634	0.0471941	1	Up	uncharacterized LOC108352076, transcript variant X1	-	-	-	-
LOC102551249	KnownLncRNA	5.42344	1.51011	0.0471994	1	Up	uncharacterized LOC102551249	-	-	-	-
LOC103691196	KnownLncRNA	26.6276	-0.82105	0.0472181	1	Down	uncharacterized LOC103691196	-	-	-	-
LOC102546692	KnownLncRNA	2.50039	-1.73249	0.0473504	1	Down	uncharacterized LOC102546692, transcript variant X1	-	-	-	-
XLOC_088749	NovelLncRNA	5.00794	-1.50258	0.0474865	1	Down	-	-	-	-	-
XLOC_037814	NovelLncRNA	25.9217	0.747328	0.0476036	1	Up	-	-	-	-	-
Fam110c	KnownmRNA	6.07097	-1.49346	0.0477581	1	Down	family with sequence similarity 110, member C	-	-	-	K10158//Metabolic pathways;Glycosaminoglycan biosynthesis - heparan sulfate / heparin;Glycosaminoglycan biosynthesis - chondroitin sulfate / dermatan sulfate;K05467//PI3K-Akt signaling pathway;Ras signaling pathway;Rap1 signaling pathway;HIF-1 signaling pathway;K06669//Cell cycle;Meiosis - yeast;Oocyte meiosis;Cell cycle - yeast
Hspa5	KnownmRNA	3.60994	1.58772	0.0477812	1	Up	heat shock protein family A member 5	-	GO:0005975//carbohydrate metabolic process;GO:0000902//cell morphogenesis	GO:0016787//hydrolase activity;GO:0016773//phosphotransferase activity, alcohol group as acceptor	K09490//Protein processing in endoplasmic reticulum;Protein export;Prion diseases;Thyroid hormone synthesis
Dhrs4	KnownmRNA	3.36211	-1.62131	0.0477988	1	Down	dehydrogenase/reductase 4	-	-	-	K11147//Peroxisome;Retinol metabolism;Metabolic pathways
Coch	KnownmRNA	7.82462	-1.29157	0.0479983	1	Down	cochlin, transcript variant X2	-	GO:0016575//histone deacetylation	-	K06560//Tuberculosis;Phagosome;K02599//Notch signaling pathway;Thyroid hormone signaling pathway;MicroRNAs in cancer;Dorso-ventral axis formation
Aff1	KnownmRNA	4.06745	1.5378	0.0480871	1	Up	AF4/FMR2 family, member 1	-	-	-	K15184//Transcriptional misregulation in cancer
Pter	KnownmRNA	47.512	0.681709	0.0481265	1	Up	phosphotriesterase related, transcript variant X2	-	GO:0009056//catabolic process	GO:0008270//zinc ion binding;GO:0016788//hydrolase activity, acting on ester bonds	-
Nsun6	KnownmRNA	3.73101	1.60804	0.0482516	1	Up	NOP2/Sun RNA methyltransferase family member 6, transcript variant X3	-	GO:0001510//RNA methylation;GO:0008152//metabolic process;GO:0032259//methylation;GO:0009452//7-methylguanosine RNA capping	GO:0008168//methyltransferase activity;GO:0003723//RNA binding	-
XLOC_091949	NovelLncRNA	1.56425	1.70198	0.0482592	1	Up	-	-	-	-	-
Rnf213	KnownmRNA	5.9033	-1.34373	0.048281	1	Down	ring finger protein 213, transcript variant X1	-	-	GO:0005524//ATP binding;GO:0008270//zinc ion binding;GO:0046872//metal ion binding;GO:0003724//RNA helicase activity;GO:0016787//hydrolase activity;GO:0003723//RNA binding;GO:0016887//ATPase activity	-
Casc1	KnownmRNA	1.39219	1.70408	0.0482871	1	Up	cancer susceptibility candidate 1	-	-	-	-
Ezr	KnownmRNA	1.39219	1.70408	0.0482871	1	Up	ezrin	-	-	-	K08007//Regulation of actin cytoskeleton;Gastric acid secretion;Proteoglycans in cancer;MicroRNAs in cancer;Leukocyte transendothelial migration;Pathogenic Escherichia coli infection
Gna12	KnownmRNA	7.31064	-1.29844	0.048335	1	Down	G protein subunit alpha 12	-	GO:0007186//G-protein coupled receptor signaling pathway	GO:0000166//nucleotide binding;GO:0019001//guanyl nucleotide binding;GO:0004871//signal transducer activity;GO:0003677//DNA binding;GO:0003924//GTPase activity;GO:0005524//ATP binding;GO:0031683//G-protein beta/gamma-subunit complex binding;GO:0005525//GTP binding	K04346//Pathways in cancer;Regulation of actin cytoskeleton;cGMP-PKG signaling pathway;Sphingolipid signaling pathway;Long-term depression;MAPK signaling pathway;Phospholipase D signaling pathway;Vascular smooth muscle contraction
Ak5	KnownmRNA	69.6008	0.644163	0.0484326	1	Up	adenylate kinase 5, transcript variant X2	-	GO:0006139//nucleobase-containing compound metabolic process;GO:0015937//coenzyme A biosynthetic process	GO:0004127//cytidylate kinase activity;GO:0016301//kinase activity;GO:0005524//ATP binding;GO:0004140//dephospho-CoA kinase activity	-
Gtf3c6	KnownmRNA	7.62016	-1.28394	0.0484563	1	Down	general transcription factor 3C subunit 6	-	-	-	-
RGD1562310	KnownmRNA	10.1091	1.13522	0.0487071	1	Up	similar to hypothetical protein FLJ21415	-	-	-	K04426//Non-alcoholic fatty liver disease (NAFLD);TNF signaling pathway;Neurotrophin signaling pathway;Amyotrophic lateral sclerosis (ALS);MAPK signaling pathway;Sphingolipid signaling pathway;Protein processing in endoplasmic reticulum
Nol3	KnownmRNA	13.2753	1.00095	0.048854	1	Up	nucleolar protein 3, transcript variant X1	GO:0016020//membrane	GO:0042981//regulation of apoptotic process	-	K12797//NOD-like receptor signaling pathway
Odf3l2	KnownmRNA	1.6486	1.69555	0.0488804	1	Up	outer dense fiber of sperm tails 3-like 2	-	-	-	-
Tmem8a	KnownmRNA	1.6486	1.69555	0.0488804	1	Up	transmembrane protein 8A, transcript variant X2	GO:0016021//integral component of membrane	-	GO:0005515//protein binding	K03908//Complement and coagulation cascades
LOC108352438	KnownLncRNA	1.52757	1.69442	0.0491193	1	Up	uncharacterized LOC108352438, transcript variant X2	-	-	-	-
Zan	KnownmRNA	4.54814	1.51021	0.0493766	1	Up	zonadhesin, transcript variant X1	-	-	-	-
Nipal4	KnownmRNA	4.99968	-1.42845	0.0493871	1	Down	NIPA-like domain containing 4	GO:0019867//outer membrane;GO:0016020//membrane;GO:0016021//integral component of membrane	GO:0015693//magnesium ion transport	GO:0015095//magnesium ion transmembrane transporter activity	-
LOC103691277	KnownLncRNA	1.5815	1.69181	0.0494152	1	Up	uncharacterized LOC103691277	-	-	-	-
LOC108351916	KnownLncRNA	1.5815	1.69181	0.0494152	1	Up	uncharacterized LOC108351916	-	-	-	-
Cabp4	KnownmRNA	3.31761	-1.61081	0.0495006	1	Down	calcium binding protein 4	GO:0005578//proteinaceous extracellular matrix;GO:0016021//integral component of membrane	GO:0016485//protein processing;GO:0007165//signal transduction	GO:0005515//protein binding;GO:0005509//calcium ion binding;GO:0004190//aspartic-type endopeptidase activity	K02183//Aldosterone synthesis and secretion;Alcoholism;Neurotrophin signaling pathway;Alzheimer's disease;GnRH signaling pathway;Glioma;Phosphatidylinositol signaling system;Amphetamine addiction;Calcium signaling pathway;Ras signaling pathway;Olfactory transduction;Pertussis;Oxytocin signaling pathway;Gastric acid secretion;Circadian entrainment;Adrenergic signaling in cardiomyocytes;Plant-patho…
XLOC_063744	NovelLncRNA	16.123	0.932842	0.0495266	1	Up	-	-	-	-	-
Idh3g	KnownmRNA	3.0844	1.6283	0.0497827	1	Up	isocitrate dehydrogenase 3 (NAD), gamma, transcript variant X2	-	GO:0055114//oxidation-reduction process	GO:0016616//oxidoreductase activity, acting on the CH-OH group of donors, NAD or NADP as acceptor	K00030//Biosynthesis of antibiotics;Carbon metabolism;Biosynthesis of amino acids;Citrate cycle (TCA cycle);2-Oxocarboxylic acid metabolism;Microbial metabolism in diverse environments;Biosynthesis of secondary metabolites;Metabolic pathways
