# Supplementary material for: Effect of Lactoferrin on the Expression Profiles of Long Non-coding RNA during Osteogenic Differentiation of Bone Marrow Mesenchymal Stem Cells
Source: Int J Mol Sci. 2019 Sep 28;20(19):4834. doi: 10.3390/ijms20194834 (PMC6801644; doi:10.3390/ijms20194834)
Supplement: Supplementary file 1 [file ijms-20-04834-s001.zip › ijms-588882-SI/Supplement/Additional file 4 Table supplement 3.xls]

## Sheet: enrichment_GO
Effect of lactoferrin on the expression profiles of long non-coding RNA during osteogenic differentiation of bone marrow mesenchymal stem cells Yan Xu, Jingjing An, Dina Tabys, Yindan Xie, Tianyu Zhao, Haowei Ren and Ning Liu
Additional file 4,Table S3 All GO terms of DEGs enriched between CON and LF
No.	Class	GO_ID	Term	DEGs_In_Term	All_Gene_In_Term	Correct_P-Value	DEGs_list
1	BP	GO:0032958	inositol phosphate biosynthetic process	3	7	0.0538645	Itpkc;Ipmk;Ip6k1
2	CC	GO:0000123	histone acetyltransferase complex	2	7	0.456164	Zfp46;Ep300
3	CC	GO:0030173	integral component of Golgi membrane	2	6	0.456164	Cux1;Xbp1
4	MF	GO:0003677	DNA binding	30	1385	0.676435	Blm;Trmt2a;Tceal9;Zfhx2;Chd5;Rbpjl;Klhl34;Ercc6l2;Pax8;Anxa13;Hoxc11;LOC100363129;Wiz;Cux1;Hist2h2ab;Mus81;Repin1;Mical1;Gna12;Zfp385c;Kdm2b;Rabgef1;Xbp1;Smarcad1;Trmt1l;Hsf2;Carhsp1;Polr3c;Tmem55a;Rfc5
5	MF	GO:0003723	RNA binding	13	408	0.676435	Rps4x;Tarbp1;Hdlbp;Rps4y2;Rbm15b;Tbc1d22a;Rnf213;Rbm4b;Tdrd3;Thumpd3;Trmt1l;Nsun6;LOC690288
6	CC	GO:0005634	nucleus	20	933	0.752219	Taf1d;Blm;Tceal9;Zfhx2;U2af2;Rbpjl;Rbms2;LOC100363129;Cbfb;Ep300;Ppfibp1;Repin1;Asf1a;Rbm4b;Zfp385c;Tdrd3;Xbp1;Ppp4r1;Hsf2;Cbx1
7	CC	GO:0005668	RNA polymerase transcription factor SL1 complex	1	1	0.752219	Taf1d
8	CC	GO:0005737	cytoplasm	11	406	0.752219	Gabarapl1;Angptl3;Eprs;Dhodh;Cux1;Rasal3;Angptl6;Rbm4b;Tdrd3;Hsf2;Sh3glb1
9	CC	GO:0070823	HDA1 complex	2	17	0.909476	Chd5;Ercc6l2
10	BP	GO:0000045	autophagic vacuole assembly	1	7	1	Gabarapl1
11	MF	GO:0000049	tRNA binding	1	18	1	Zfp385c
12	MF	GO:0000155	phosphorelay sensor kinase activity	1	35	1	Kcnip4
13	BP	GO:0000160	phosphorelay signal transduction system	1	37	1	Kcnip4
14	MF	GO:0000166	nucleotide binding	2	103	1	Eprs;Gna12
15	BP	GO:0000226	microtubule cytoskeleton organization	1	18	1	Map7d3
16	BP	GO:0000398	mRNA splicing, via spliceosome	1	43	1	LOC100363129
17	CC	GO:0000408	EKC/KEOPS complex	1	16	1	Klhl34
18	BP	GO:0000413	protein peptidyl-prolyl isomerization	1	20	1	Ppig
19	BP	GO:0000462	maturation of SSU-rRNA from tricistronic rRNA transcript (SSU-rRNA, 5.8S rRNA, LSU-rRNA)	1	4	1	Utp6
20	CC	GO:0000775	chromosome, centromeric region	2	44	1	LOC679342;LOC100363129
21	BP	GO:0000902	cell morphogenesis	1	36	1	Hspa5
22	MF	GO:0000978	RNA polymerase II core promoter proximal region sequence-specific DNA binding	1	3	1	Rbpjl
23	MF	GO:0000982	RNA polymerase II core promoter proximal region sequence-specific DNA binding transcription factor activity	1	3	1	Rbpjl
24	MF	GO:0001104	RNA polymerase II transcription cofactor activity	1	84	1	Angptl6
25	BP	GO:0001510	RNA methylation	2	12	1	Trmt2a;Nsun6
26	BP	GO:0001836	release of cytochrome c from mitochondria	1	1	1	Pmaip1
27	BP	GO:0002098	tRNA wobble uridine modification	1	25	1	Zfp385c
28	MF	GO:0003676	nucleic acid binding	11	912	1	Blm;Trmt2a;Zfp496;U2af2;Zfp46;Ercc6l2;Rbm15b;Rbms2;Rbm4b;Smarcad1;Rfc5
29	MF	GO:0003678	DNA helicase activity	1	57	1	Rfc5
30	MF	GO:0003682	chromatin binding	1	46	1	LOC100363129
31	MF	GO:0003700	sequence-specific DNA binding transcription factor activity	8	656	1	E2f8;Zfp496;Zfp46;Rbpjl;Anxa13;Xbp1;Eef1d;Hsf2
32	MF	GO:0003712	transcription cofactor activity	1	45	1	Ep300
33	MF	GO:0003713	transcription coactivator activity	2	16	1	Cbfb;Ep300
34	MF	GO:0003724	RNA helicase activity	2	87	1	Rnf213;LOC690288
35	MF	GO:0003735	structural constituent of ribosome	2	327	1	Pax8;LOC103691376
36	MF	GO:0003746	translation elongation factor activity	1	11	1	Eef1d
37	MF	GO:0003755	peptidyl-prolyl cis-trans isomerase activity	1	20	1	Ppig
38	MF	GO:0003777	microtubule motor activity	2	59	1	LOC690288;Kif7
39	MF	GO:0003779	actin binding	1	96	1	Carhsp1
40	MF	GO:0003824	catalytic activity	6	287	1	Pdxk;Man2a1;Acss2;Pc;Mical1;Pld2
41	MF	GO:0003887	DNA-directed DNA polymerase activity	2	80	1	Tceal9;Rfc5
42	MF	GO:0003899	DNA-directed RNA polymerase activity	1	141	1	Polr3c
43	MF	GO:0003911	DNA ligase (NAD+) activity	1	6	1	Repin1
44	MF	GO:0003924	GTPase activity	9	446	1	Mtif2;Orc4;Dnm3;Flii;Cdc42;Gna12;Eftud2;LOC690288;Rab26
45	MF	GO:0003954	NADH dehydrogenase activity	1	12	1	Cux1
46	MF	GO:0004017	adenylate kinase activity	4	181	1	Zfp496;Zfp46;Repin1;Znf48
47	MF	GO:0004019	adenylosuccinate synthase activity	1	2	1	Adss
48	MF	GO:0004114	3',5'-cyclic-nucleotide phosphodiesterase activity	1	27	1	Pde4d
49	MF	GO:0004127	cytidylate kinase activity	1	26	1	Ak5
50	MF	GO:0004140	dephospho-CoA kinase activity	1	10	1	Ak5
51	MF	GO:0004190	aspartic-type endopeptidase activity	1	111	1	Cabp4
52	MF	GO:0004222	metalloendopeptidase activity	2	140	1	Tcf7;Adamts4
53	MF	GO:0004252	serine-type endopeptidase activity	3	224	1	Rhbdd3;Tmem131;C1rl
54	MF	GO:0004356	glutamate-ammonia ligase activity	1	6	1	Manea
55	MF	GO:0004357	glutamate-cysteine ligase activity	1	3	1	Gclc
56	MF	GO:0004371	glycerone kinase activity	1	6	1	Actn1
57	MF	GO:0004402	histone acetyltransferase activity	1	11	1	Ep300
58	MF	GO:0004471	malate dehydrogenase (decarboxylating) (NAD+) activity	1	4	1	Me3
59	MF	GO:0004518	nuclease activity	2	16	1	Gen1;Mus81
60	MF	GO:0004519	endonuclease activity	1	32	1	Srp9
61	MF	GO:0004535	poly(A)-specific ribonuclease activity	1	14	1	Rbm4b
62	MF	GO:0004559	alpha-mannosidase activity	1	6	1	Man2a1
63	MF	GO:0004672	protein kinase activity	5	538	1	Cdkl2;Map3k8;LOC102551633;Spag5;Stk11
64	MF	GO:0004674	protein serine/threonine kinase activity	1	134	1	LOC102551633
65	MF	GO:0004725	protein tyrosine phosphatase activity	3	98	1	Dusp7;Ptprn;Cdc25b
66	MF	GO:0004809	tRNA (guanine-N2-)-methyltransferase activity	1	5	1	Trmt1l
67	MF	GO:0004812	aminoacyl-tRNA ligase activity	2	51	1	Eprs;Ppfibp1
68	MF	GO:0004827	proline-tRNA ligase activity	1	2	1	Eprs
69	MF	GO:0004834	tryptophan synthase activity	1	1	1	Dhodh
70	MF	GO:0004842	ubiquitin-protein ligase activity	1	157	1	Anapc11
71	MF	GO:0004871	signal transducer activity	3	151	1	Tradd;Orc4;Gna12
72	MF	GO:0004930	G-protein coupled receptor activity	10	2067	1	Vom2r45;Gpr17;Cmklr1;Ptger2;Sstr2;Grm8;Grm3;Bdkrb1;Lpar1;Chrm4
73	MF	GO:0004984	olfactory receptor activity	2	1593	1	Lpar1;Chrm4
74	MF	GO:0005044	scavenger receptor activity	1	41	1	Cd163
75	MF	GO:0005047	signal recognition particle binding	1	9	1	Flii
76	MF	GO:0005085	guanyl-nucleotide exchange factor activity	1	33	1	Rasgrp3
77	MF	GO:0005089	Rho guanyl-nucleotide exchange factor activity	1	71	1	Arhgef19
78	MF	GO:0005102	receptor binding	1	160	1	Ptprn
79	MF	GO:0005198	structural molecule activity	2	312	1	Ccdc114;Rasal3
80	MF	GO:0005201	extracellular matrix structural constituent	1	20	1	Col5a1
81	MF	GO:0005216	ion channel activity	2	146	1	Tpcn1;Cacna1c
82	MF	GO:0005230	extracellular ligand-gated ion channel activity	1	43	1	Gabrb1
83	MF	GO:0005506	iron ion binding	6	162	1	Zfp496;LOC108351992;Eef1d;Cyp3a62;Cyp27a1;Bbox1
84	MF	GO:0005509	calcium ion binding	10	526	1	Efemp2;Actn1;Kcnip4;Cabp4;Anxa13;Rasgrp3;Svep1;S100a3;Rcn1;Nkd2
85	MF	GO:0005515	protein binding	32	3238	1	Wwox;Tradd;Tns2;Sspo;Actn1;Ankrd6;Klhl34;Bmper;Kcnip4;Bspry;Cabp4;Krit1;Arhgef19;Pmaip1;Ep300;Flii;Ppfibp1;Ttc30a1;Tmem8a;Mical1;Lrch1;Lrrc25;Kdm2b;Lrrc42;Wdr46;Smarcad1;Wdr64;Ppp4r1;Klhl8;Clic5;Sh3glb1;LOC691519
86	MF	GO:0005524	ATP binding	21	1414	1	Blm;Mtif2;Chd5;Ercc6l2;Cdkl2;Eprs;Orc4;Rnf213;Pc;Ppfibp1;Map3k8;LOC102551633;Gna12;Smarcad1;Spag5;Stk11;LOC690288;Ak5;Kif7;Rab26;Rfc5
87	MF	GO:0005525	GTP binding	10	442	1	Mtif2;Adss;Orc4;Dnm3;Flii;Cdc42;Gna12;Eftud2;LOC690288;Rab26
88	MF	GO:0005544	calcium-dependent phospholipid binding	1	14	1	Anxa13
89	CC	GO:0005576	extracellular region	6	619	1	Ankrd6;Pdxk;Ercc6l2;Adamts4;Stk11;Wfdc15b
90	CC	GO:0005578	proteinaceous extracellular matrix	3	98	1	Kcnip4;Cabp4;Rcn1
91	CC	GO:0005615	extracellular space	1	81	1	Wiz
92	CC	GO:0005618	cell wall	1	6	1	Tmem131
93	CC	GO:0005622	intracellular	6	664	1	Blm;Zfp496;Zfp46;Bspry;LOC103691376;Cdc25b
94	CC	GO:0005667	transcription factor complex	1	11	1	E2f8
95	CC	GO:0005680	anaphase-promoting complex	1	116	1	Anapc11
96	CC	GO:0005681	spliceosomal complex	1	23	1	LOC100363129
97	CC	GO:0005739	mitochondrion	1	58	1	Cux1
98	CC	GO:0005743	mitochondrial inner membrane	1	47	1	Hdlbp
99	CC	GO:0005779	integral component of peroxisomal membrane	1	8	1	Pex11g
100	CC	GO:0005785	signal recognition particle receptor complex	1	6	1	Flii
101	CC	GO:0005801	cis-Golgi network	1	34	1	Angptl3
102	CC	GO:0005840	ribosome	2	311	1	Pax8;LOC103691376
103	CC	GO:0005856	cytoskeleton	1	29	1	Plekhh2
104	CC	GO:0005861	troponin complex	1	9	1	Tnnt1
105	CC	GO:0005876	spindle microtubule	1	31	1	Angptl3
106	CC	GO:0005882	intermediate filament	1	128	1	Rasal3
107	BP	GO:0005975	carbohydrate metabolic process	2	149	1	Man2a1;Hspa5
108	BP	GO:0006013	mannose metabolic process	1	6	1	Man2a1
109	BP	GO:0006071	glycerol metabolic process	1	6	1	Actn1
110	BP	GO:0006139	nucleobase-containing compound metabolic process	1	41	1	Ak5
111	BP	GO:0006164	purine nucleotide biosynthetic process	1	4	1	Adss
112	BP	GO:0006260	DNA replication	6	241	1	Blm;Tceal9;Klhl34;Repin1;Xbp1;Rfc5
113	BP	GO:0006270	DNA replication initiation	1	114	1	U2af2
114	BP	GO:0006281	DNA repair	8	393	1	Blm;Zfp496;Zfp46;Gen1;Repin1;LOC690288;Znf48;Rfc5
115	BP	GO:0006306	DNA methylation	1	6	1	Trmt2a
116	BP	GO:0006310	DNA recombination	2	99	1	LOC690288;Rfc5
117	BP	GO:0006333	chromatin assembly or disassembly	1	2	1	Asf1a
118	BP	GO:0006351	transcription, DNA-templated	3	246	1	Tceal9;Zfp46;Polr3c
119	BP	GO:0006352	DNA-templated transcription, initiation	1	95	1	Anxa13
120	BP	GO:0006355	regulation of transcription, DNA-templated	18	1432	1	Taf1d;E2f8;Tnnt1;Zfhx2;Zfp496;Zfp46;Rbpjl;Angptl3;Pax8;Anxa13;Hoxc11;Cux1;Ep300;Xbp1;Eef1d;Hsf2;Carhsp1;Rfc5
121	BP	GO:0006357	regulation of transcription from RNA polymerase II promoter	1	89	1	Angptl6
122	BP	GO:0006367	transcription initiation from RNA polymerase II promoter	1	78	1	Tceal9
123	BP	GO:0006368	transcription elongation from RNA polymerase II promoter	1	23	1	LOC100912347
124	BP	GO:0006388	tRNA splicing, via endonucleolytic cleavage and ligation	1	12	1	Trpt1
125	BP	GO:0006396	RNA processing	2	51	1	Trmt2a;Tarbp1
126	BP	GO:0006397	mRNA processing	2	72	1	U2af2;Tdrd3
127	BP	GO:0006400	tRNA modification	1	3	1	Qtrt1
128	BP	GO:0006402	mRNA catabolic process	1	15	1	Rbm4b
129	BP	GO:0006412	translation	2	320	1	Pax8;LOC103691376
130	BP	GO:0006414	translational elongation	1	5	1	Eef1d
131	BP	GO:0006418	tRNA aminoacylation for protein translation	2	45	1	Eprs;Ppfibp1
132	BP	GO:0006433	prolyl-tRNA aminoacylation	1	2	1	Eprs
133	BP	GO:0006468	protein phosphorylation	5	569	1	Cdkl2;Map3k8;LOC102551633;Spag5;Stk11
134	BP	GO:0006470	protein dephosphorylation	3	95	1	Dusp7;Ptprn;Cdc25b
135	BP	GO:0006486	protein glycosylation	1	69	1	B3gnt4
136	BP	GO:0006508	proteolysis	4	523	1	Tcf7;Adamts4;C1rl;Scrn2
137	BP	GO:0006568	tryptophan metabolic process	1	3	1	Dhodh
138	BP	GO:0006576	cellular biogenic amine metabolic process	2	71	1	Mtif2;Rab26
139	BP	GO:0006729	tetrahydrobiopterin biosynthetic process	1	3	1	Pcbd1
140	BP	GO:0006744	ubiquinone biosynthetic process	1	3	1	Coq4
141	BP	GO:0006750	glutathione biosynthetic process	1	6	1	Gclc
142	BP	GO:0006777	Mo-molybdopterin cofactor biosynthetic process	1	14	1	Orc4
143	BP	GO:0006807	nitrogen compound metabolic process	1	14	1	Manea
144	BP	GO:0006811	ion transport	3	249	1	Tpcn1;Gabrb1;Cacna1c
145	BP	GO:0006813	potassium ion transport	1	78	1	Kcnt1
146	BP	GO:0006869	lipid transport	1	76	1	Ankrd6
147	BP	GO:0006886	intracellular protein transport	4	309	1	Angptl3;Ccdc114;Flii;Angptl6
148	BP	GO:0006891	intra-Golgi vesicle-mediated transport	3	46	1	Cux1;Xbp1;Cog2
149	BP	GO:0006914	autophagy	2	252	1	LOC679342;Hsf2
150	BP	GO:0006915	apoptotic process	1	17	1	Pmaip1
151	BP	GO:0006919	activation of cysteine-type endopeptidase activity involved in apoptotic process	1	3	1	Pmaip1
152	BP	GO:0006952	defense response	1	68	1	Ercc6l2
153	BP	GO:0006974	cellular response to DNA damage stimulus	1	29	1	Pmaip1
154	BP	GO:0007009	plasma membrane organization	1	14	1	Sh3glb1
155	BP	GO:0007010	cytoskeleton organization	1	37	1	Carhsp1
156	BP	GO:0007016	cytoskeletal anchoring at plasma membrane	1	15	1	Jam2
157	BP	GO:0007018	microtubule-based movement	2	61	1	LOC690288;Kif7
158	BP	GO:0007049	cell cycle	1	156	1	Xbp1
159	BP	GO:0007094	mitotic spindle assembly checkpoint	1	30	1	Cux1
160	BP	GO:0007131	reciprocal meiotic recombination	1	76	1	Rasal3
161	BP	GO:0007165	signal transduction	6	421	1	Tradd;Rassf7;Kcnip4;Cabp4;Pde4d;Rcn1
162	BP	GO:0007186	G-protein coupled receptor signaling pathway	12	2195	1	Vom2r45;Gpr17;Cmklr1;Orc4;Ptger2;Sstr2;Grm8;Grm3;Gna12;Bdkrb1;Lpar1;Chrm4
163	BP	GO:0007264	small GTPase mediated signal transduction	1	34	1	Rasgrp3
164	BP	GO:0007268	synaptic transmission	1	11	1	Pmch
165	MF	GO:0008017	microtubule binding	2	145	1	Mdm1;Kif7
166	BP	GO:0008033	tRNA processing	2	53	1	Mical1;Trmt1l
167	BP	GO:0008053	mitochondrial fusion	1	40	1	Miga2
168	MF	GO:0008083	growth factor activity	2	100	1	Lefty1;Gdf11
169	MF	GO:0008124	4-alpha-hydroxytetrahydrobiopterin dehydratase activity	1	3	1	Pcbd1
170	MF	GO:0008134	transcription factor binding	1	189	1	Rfc5
171	MF	GO:0008137	NADH dehydrogenase (ubiquinone) activity	1	29	1	Cux1
172	MF	GO:0008138	protein tyrosine/serine/threonine phosphatase activity	2	92	1	Dusp7;Ptprn
173	BP	GO:0008152	metabolic process	5	400	1	Trmt2a;Acss2;Camkmt;Thumpd3;Nsun6
174	MF	GO:0008168	methyltransferase activity	5	124	1	Trmt2a;Camkmt;Thumpd3;Trmt1l;Nsun6
175	MF	GO:0008170	N-methyltransferase activity	1	6	1	Trmt2a
176	MF	GO:0008173	RNA methyltransferase activity	2	8	1	Trmt2a;Tarbp1
177	MF	GO:0008270	zinc ion binding	16	1114	1	Zfp496;Zfp46;Mkrn2;Bspry;Pter;Wiz;Rnf213;Ep300;Repin1;Rbm4b;Zfp385c;Kdm2b;Anapc11;Rabgef1;Adamts4;Znf48
178	BP	GO:0008272	sulfate transport	1	11	1	Slc26a2
179	MF	GO:0008289	lipid binding	1	117	1	Ankrd6
180	MF	GO:0008324	cation transmembrane transporter activity	1	30	1	Kcnt1
181	MF	GO:0008376	acetylgalactosaminyltransferase activity	1	9	1	Chpf2
182	MF	GO:0008378	galactosyltransferase activity	1	23	1	B3gnt4
183	BP	GO:0008380	RNA splicing	1	16	1	U2af2
184	MF	GO:0008528	G-protein coupled peptide receptor activity	2	39	1	Gpr17;Bdkrb1
185	MF	GO:0008565	protein transporter activity	2	46	1	Angptl3;Angptl6
186	BP	GO:0008608	attachment of spindle microtubules to kinetochore	1	50	1	Angptl3
187	MF	GO:0008641	small protein activating enzyme activity	2	20	1	Nae1;Mical1
188	BP	GO:0008654	phospholipid biosynthetic process	1	14	1	RGD1563015
189	MF	GO:0008716	D-alanine-D-alanine ligase activity	1	10	1	Pc
190	MF	GO:0008757	S-adenosylmethionine-dependent methyltransferase activity	1	10	1	Trmt2a
191	MF	GO:0008855	exodeoxyribonuclease VII activity	1	145	1	Ppfibp1
192	MF	GO:0008948	oxaloacetate decarboxylase activity	2	21	1	Gabrb1;Tmem132a
193	MF	GO:0009055	electron carrier activity	3	93	1	Gpr17;Eef1d;LOC103691376
194	BP	GO:0009056	catabolic process	1	2	1	Pter
195	BP	GO:0009058	biosynthetic process	1	77	1	Kyat1
196	BP	GO:0009271	phage shock	1	14	1	Angptl3
197	BP	GO:0009312	oligosaccharide biosynthetic process	1	10	1	Trmt2a
198	CC	GO:0009360	DNA polymerase III complex	1	8	1	Rfc5
199	MF	GO:0009378	four-way junction helicase activity	2	65	1	LOC690288;Rfc5
200	BP	GO:0009405	pathogenesis	3	122	1	Pdxk;Ercc6l2;Wiz
201	BP	GO:0009452	7-methylguanosine RNA capping	2	12	1	Trmt2a;Nsun6
202	BP	GO:0009877	nodulation	1	8	1	Trmt2a
203	BP	GO:0014068	positive regulation of phosphatidylinositol 3-kinase signaling	1	10	1	Ptprn
204	MF	GO:0015078	hydrogen ion transmembrane transporter activity	3	151	1	Angptl3;Plekhh2;Fez2
205	MF	GO:0015081	sodium ion transmembrane transporter activity	2	21	1	Gabrb1;Tmem132a
206	MF	GO:0015095	magnesium ion transmembrane transporter activity	1	9	1	Nipal4
207	MF	GO:0015116	sulfate transmembrane transporter activity	1	11	1	Slc26a2
208	CC	GO:0015630	microtubule cytoskeleton	1	4	1	Map7d3
209	BP	GO:0015693	magnesium ion transport	1	9	1	Nipal4
210	BP	GO:0015937	coenzyme A biosynthetic process	1	15	1	Ak5
211	BP	GO:0015991	ATP hydrolysis coupled proton transport	3	159	1	Angptl3;Plekhh2;Fez2
212	CC	GO:0016010	dystrophin-associated glycoprotein complex	1	13	1	Jam2
213	CC	GO:0016020	membrane	30	1733	1	Tpcn1;Nipal4;Myadm;Tceal9;Kcnt1;Ccdc58;Gpr17;Angptl3;LOC679342;Nol3;Chpf2;Bspry;Cdkl2;B3gnt4;Cd163;Gabrb1;Ptprn;Pllp;Tmem132a;Slc39a7;LOC102551633;Angptl6;Tmem131;Tmem241;RGD1563015;Cacna1c;Spag5;Stk11;LOC690288;Fez2
214	CC	GO:0016021	integral component of membrane	28	3644	1	Vom2r45;Cd82;Nipal4;Gpr17;Best1;Kcnip4;Cabp4;LOC498705;Cmklr1;Gabrb1;Ptger2;Sstr2;Grm8;Ppfibp1;Tmem8a;Slc26a2;Igsf6;Dpy19l3;Grm3;Bdkrb1;Rhbdd3;Lpar1;Xbp1;Tmem241;Tmem8c;Cacna1c;Chrm4;LOC103691376
215	BP	GO:0016032	viral process	1	72	1	Tradd
216	MF	GO:0016151	nickel cation binding	5	155	1	Zfp496;Dnaja2;Repin1;Tmem55a;Znf48
217	BP	GO:0016192	vesicle-mediated transport	2	148	1	LOC498705;Ccdc114
218	MF	GO:0016301	kinase activity	6	138	1	Orc4;Itpkc;Ipmk;LOC690288;Ak5;Ip6k1
219	BP	GO:0016311	dephosphorylation	2	92	1	Dusp7;Ptprn
220	BP	GO:0016485	protein processing	1	94	1	Cabp4
221	MF	GO:0016491	oxidoreductase activity	4	326	1	Gpr17;Dhodh;Mical1;Bbox1
222	BP	GO:0016559	peroxisome fission	1	4	1	Pex11g
223	BP	GO:0016567	protein ubiquitination	1	54	1	Angptl3
224	BP	GO:0016570	histone modification	1	15	1	LOC100912347
225	BP	GO:0016573	histone acetylation	2	15	1	Zfp46;Ep300
226	BP	GO:0016575	histone deacetylation	3	22	1	Chd5;Ercc6l2;Coch
227	BP	GO:0016579	protein deubiquitination	1	72	1	Cux1
228	CC	GO:0016592	mediator complex	1	86	1	Angptl6
229	CC	GO:0016593	Cdc73/Paf1 complex	1	15	1	LOC100912347
230	MF	GO:0016616	oxidoreductase activity, acting on the CH-OH group of donors, NAD or NADP as acceptor	2	76	1	Idh3g;Idh3a
231	MF	GO:0016627	oxidoreductase activity, acting on the CH-CH group of donors	1	35	1	Dhodh
232	MF	GO:0016705	oxidoreductase activity, acting on paired donors, with incorporation or reduction of molecular oxygen	3	102	1	LOC108351992;Cyp3a62;Cyp27a1
233	MF	GO:0016757	transferase activity, transferring glycosyl groups	2	56	1	Chpf2;B3gnt4
234	MF	GO:0016763	transferase activity, transferring pentosyl groups	1	4	1	Qtrt1
235	MF	GO:0016772	transferase activity, transferring phosphorus-containing groups	1	11	1	Trpt1
236	MF	GO:0016773	phosphotransferase activity, alcohol group as acceptor	5	278	1	Cdkl2;LOC102551633;Hspa5;Spag5;Stk11
237	MF	GO:0016780	phosphotransferase activity, for other substituted phosphate groups	1	7	1	RGD1563015
238	MF	GO:0016787	hydrolase activity	8	361	1	Blm;Chd5;Entpd4;Ercc6l2;Rnf213;Hspa5;Smarcad1;Rfc5
239	MF	GO:0016788	hydrolase activity, acting on ester bonds	1	51	1	Pter
240	MF	GO:0016798	hydrolase activity, acting on glycosyl bonds	1	10	1	Manea
241	MF	GO:0016805	dipeptidase activity	1	7	1	Scrn2
242	MF	GO:0016818	hydrolase activity, acting on acid anhydrides, in phosphorus-containing anhydrides	1	23	1	Blm
243	MF	GO:0016887	ATPase activity	4	271	1	Orc4;Rnf213;LOC690288;Rfc5
244	MF	GO:0016987	sigma factor activity	1	28	1	Anxa13
245	BP	GO:0017038	protein import	1	12	1	LOC690288
246	CC	GO:0017119	Golgi transport complex	1	42	1	Cog2
247	MF	GO:0018580	nitronate monooxygenase activity	1	5	1	Dhodh
248	MF	GO:0019001	guanyl nucleotide binding	2	101	1	Orc4;Gna12
249	CC	GO:0019012	virion	1	25	1	LOC498705
250	CC	GO:0019028	viral capsid	5	216	1	Angptl3;Cux1;Rasal3;Ccdc51;Fez2
251	CC	GO:0019031	viral envelope	3	202	1	Bspry;Rasal3;Tmem131
252	BP	GO:0019064	fusion of virus membrane with host plasma membrane	1	16	1	Bspry
253	MF	GO:0019239	deaminase activity	1	5	1	Ampd3
254	BP	GO:0019722	calcium-mediated signaling	1	9	1	Rbm4b
255	MF	GO:0019855	calcium channel inhibitor activity	1	4	1	Ercc6l2
256	CC	GO:0019867	outer membrane	1	60	1	Nipal4
257	MF	GO:0019901	protein kinase binding	1	57	1	Eef1d
258	MF	GO:0020037	heme binding	4	164	1	LOC108351992;Eef1d;Cyp3a62;Cyp27a1
259	BP	GO:0030001	metal ion transport	2	97	1	Slc39a7;Fez2
260	CC	GO:0030126	COPI vesicle coat	1	12	1	Ccdc114
261	MF	GO:0030170	pyridoxal phosphate binding	1	46	1	Kyat1
262	CC	GO:0030286	dynein complex	1	24	1	LOC690288
263	MF	GO:0030354	melanin-concentrating hormone activity	1	2	1	Pmch
264	MF	GO:0030414	peptidase inhibitor activity	2	44	1	Sspo;Wfdc15b
265	MF	GO:0030515	snoRNA binding	1	6	1	Utp6
266	BP	GO:0030683	evasion or tolerance by virus of host immune response	1	6	1	LOC498705
267	MF	GO:0031072	heat shock protein binding	1	7	1	Dnaja2
268	CC	GO:0031514	motile cilium	1	110	1	Xbp1
269	BP	GO:0031639	plasminogen activation	1	1	1	Pdxk
270	MF	GO:0031683	G-protein beta/gamma-subunit complex binding	2	101	1	Orc4;Gna12
271	BP	GO:0032259	methylation	1	22	1	Nsun6
272	CC	GO:0032580	Golgi cisterna membrane	1	9	1	Chpf2
273	BP	GO:0032968	positive regulation of transcription elongation from RNA polymerase II promoter	1	13	1	Tceal9
274	CC	GO:0033179	proton-transporting V-type ATPase, V0 domain	3	105	1	Angptl3;Plekhh2;Fez2
275	BP	GO:0033227	dsRNA transport	1	18	1	Igsf6
276	BP	GO:0034080	CENP-A containing nucleosome assembly at centromere	1	4	1	LOC679342
277	BP	GO:0034227	tRNA thio-modification	1	8	1	Zfp385c
278	MF	GO:0034597	phosphatidylinositol-4,5-bisphosphate 4-phosphatase activity	1	6	1	Tmem55a
279	BP	GO:0035023	regulation of Rho protein signal transduction	1	68	1	Arhgef19
280	MF	GO:0035091	phosphatidylinositol binding	1	49	1	Pld2
281	BP	GO:0035556	intracellular signal transduction	7	280	1	Tns2;Zfp496;Chd5;Rasgrp3;Plek2;Tmem55a;Znf48
282	BP	GO:0036376	sodium ion export from cell	2	21	1	Gabrb1;Tmem132a
283	MF	GO:0036459	ubiquitinyl hydrolase activity	1	64	1	Cux1
284	BP	GO:0042157	lipoprotein metabolic process	1	58	1	Ankrd6
285	BP	GO:0042398	cellular modified amino acid biosynthetic process	1	2	1	Gclc
286	BP	GO:0042407	cristae formation	1	27	1	Cux1
287	CC	GO:0042729	DASH complex	1	75	1	Angptl3
288	BP	GO:0042981	regulation of apoptotic process	1	57	1	Nol3
289	BP	GO:0043039	tRNA aminoacylation	1	24	1	Eprs
290	BP	GO:0043087	regulation of GTPase activity	1	25	1	Rasal3
291	BP	GO:0043093	cytokinesis by binary fission	3	110	1	Cux1;Rasal3;Hsf2
292	BP	GO:0043123	positive regulation of I-kappaB kinase/NF-kappaB signaling	1	19	1	Tradd
293	MF	GO:0043140	ATP-dependent 3'-5' DNA helicase activity	1	3	1	Blm
294	MF	GO:0043531	ADP binding	1	57	1	Orc4
295	MF	GO:0043548	phosphatidylinositol 3-kinase binding	1	10	1	Ptprn
296	MF	GO:0043565	sequence-specific DNA binding	4	348	1	Zfp46;Ppfibp1;Map3k8;Hsf2
297	CC	GO:0043657	host cell	1	3	1	Kyat1
298	CC	GO:0045202	synapse	1	16	1	Zfp385c
299	BP	GO:0045444	fat cell differentiation	1	5	1	Efemp2
300	BP	GO:0045893	positive regulation of transcription, DNA-templated	1	26	1	Mical1
301	BP	GO:0046600	negative regulation of centriole replication	1	2	1	Mdm1
302	BP	GO:0046660	female sex differentiation	1	2	1	U2af2
303	BP	GO:0046856	phosphatidylinositol dephosphorylation	1	6	1	Tmem55a
304	MF	GO:0046872	metal ion binding	8	681	1	Zfp496;Mkrn2;Agmat;Rnf213;Pc;Rbm4b;Zfp385c;Ovol1
305	MF	GO:0046873	metal ion transmembrane transporter activity	2	84	1	Slc39a7;Fez2
306	BP	GO:0048870	cell motility	1	107	1	Xbp1
307	MF	GO:0050660	flavin adenine dinucleotide binding	1	64	1	Mical1
308	BP	GO:0050776	regulation of immune response	1	10	1	Ptprn
309	BP	GO:0050832	defense response to fungus	1	1	1	Stk11
310	MF	GO:0051033	RNA transmembrane transporter activity	1	18	1	Igsf6
311	MF	GO:0051082	unfolded protein binding	1	123	1	Dnaja2
312	MF	GO:0051087	chaperone binding	1	36	1	Rabgef1
313	BP	GO:0051260	protein homooligomerization	1	66	1	Ccdc58
314	MF	GO:0051287	NAD binding	1	87	1	Me3
315	BP	GO:0051301	cell division	1	63	1	Xbp1
316	BP	GO:0051302	regulation of cell division	1	1	1	Eef1d
317	BP	GO:0051604	protein maturation	5	147	1	Zfp496;Dnaja2;Repin1;Tmem55a;Znf48
318	BP	GO:0055085	transmembrane transport	4	639	1	Tpcn1;Slc39a7;Cacna1c;Fez2
319	BP	GO:0055114	oxidation-reduction process	9	697	1	Idh3g;LOC108351992;Me3;Dhodh;Mical1;Idh3a;Cyp3a62;Cyp27a1;Bbox1
320	BP	GO:0070206	protein trimerization	1	40	1	Rasal3
321	MF	GO:0071949	FAD binding	1	29	1	Mical1
322	BP	GO:0090529	cell septum assembly	3	110	1	Cux1;Rasal3;Hsf2
323	MF	GO:0098519	nucleotide phosphatase activity, acting on free nucleotides	2	46	1	Orc4;LOC690288
324	BP	GO:1902208	regulation of bacterial-type flagellum assembly	1	3	1	Mical1
325	BP	GO:1902751	positive regulation of cell cycle G2/M phase transition	1	2	1	Cdc25b
CC: Cellular Component; BP: Biological Process; MF: Molecular Function
