# Supplementary material for: Effect of Lactoferrin on the Expression Profiles of Long Non-coding RNA during Osteogenic Differentiation of Bone Marrow Mesenchymal Stem Cells
Source: Int J Mol Sci. 2019 Sep 28;20(19):4834. doi: 10.3390/ijms20194834 (PMC6801644; doi:10.3390/ijms20194834)
Supplement: Supplementary file 1 [file ijms-20-04834-s001.zip › ijms-588882-SI/Supplement/Additional file 5 Table supplement 4.xls]

## Sheet: LF vs CON
Effect of lactoferrin on the expression profiles of long noncoding RNA during osteogenic differentiation of bone marrow mesenchymal stem cells Yan Xu, Jingjing An, Dina Tabys, Yindan Xie, Tianyu Zhao, Haowei Ren and Ning Liu
Additional file 8,Table S4 All Pathway Enrichment Analysis of LF-vs-CON
No.	Pathway	DEGs in term(249)	All gene in term (20052)	RichFactor	Pvalue	Qvalue	Pathway ID	Level 1	Level 2
1	Purine metabolism	9 (3.61%)	278 (1.39%)	0.0323741	0.00816913	0.787341	ko00230	Metabolism	Nucleotide metabolism
2	Systemic lupus erythematosus	7 (2.81%)	198 (0.99%)	0.0353535	0.0120527	0.787341	ko05322	Human Diseases	Immune diseases
3	Pyruvate metabolism	4 (1.61%)	74 (0.37%)	0.0540541	0.013555	0.787341	ko00620	Metabolism	Carbohydrate metabolism
4	Phosphatidylinositol signaling system	7 (2.81%)	219 (1.09%)	0.0319635	0.0198804	0.787341	ko04070	Environmental Information Processing	Signal transduction
5	Citrate cycle (TCA cycle)	3 (1.2%)	51 (0.25%)	0.0588235	0.025441	0.787341	ko00020	Metabolism	Carbohydrate metabolism
6	Transcriptional misregulation in cancer	10 (4.02%)	399 (1.99%)	0.0250627	0.02795	0.787341	ko05202	Human Diseases	Cancers: Overview
7	Renin secretion	5 (2.01%)	137 (0.68%)	0.0364963	0.0282885	0.787341	ko04924	Organismal Systems	Endocrine system
8	Amphetamine addiction	5 (2.01%)	142 (0.71%)	0.0352113	0.0323102	0.787341	ko05031	Human Diseases	Substance dependence
9	Homologous recombination	3 (1.2%)	61 (0.3%)	0.0491803	0.0402054	0.787341	ko03440	Genetic Information Processing	Replication and repair
10	Carbon metabolism	6 (2.41%)	202 (1.01%)	0.029703	0.0406974	0.787341	ko01200	Metabolism	Global and overview maps
11	Viral carcinogenesis	9 (3.61%)	391 (1.95%)	0.0230179	0.0560583	0.787341	ko05203	Human Diseases	Cancers: Overview
12	Glycosaminoglycan biosynthesis - chondroitin sulfate / dermatan sulfate	2 (0.8%)	33 (0.16%)	0.0606061	0.0630468	0.787341	ko00532	Metabolism	Glycan biosynthesis and metabolism
13	Biosynthesis of amino acids	4 (1.61%)	123 (0.61%)	0.0325203	0.0673521	0.787341	ko01230	Metabolism	Global and overview maps
14	Complement and coagulation cascades	6 (2.41%)	230 (1.15%)	0.026087	0.067765	0.787341	ko04610	Organismal Systems	Immune system
15	2-Oxocarboxylic acid metabolism	2 (0.8%)	36 (0.18%)	0.0555556	0.0734479	0.787341	ko01210	Metabolism	Global and overview maps
16	Aldosterone synthesis and secretion	5 (2.01%)	181 (0.9%)	0.0276243	0.0756194	0.787341	ko04925	Organismal Systems	Endocrine system
17	Protein export	2 (0.8%)	37 (0.18%)	0.0540541	0.0770295	0.787341	ko03060	Genetic Information Processing	Folding, sorting and degradation
18	MAPK signaling pathway	10 (4.02%)	486 (2.42%)	0.0205761	0.0825147	0.787341	ko04010	Environmental Information Processing	Signal transduction
19	Insect hormone biosynthesis	1 (0.4%)	7 (0.03%)	0.142857	0.0837641	0.787341	ko00981	Metabolism	Metabolism of terpenoids and polyketides
20	Glutamatergic synapse	5 (2.01%)	191 (0.95%)	0.026178	0.0901459	0.787341	ko04724	Organismal Systems	Nervous system
21	Type I diabetes mellitus	4 (1.61%)	139 (0.69%)	0.028777	0.0952271	0.787341	ko04940	Human Diseases	Endocrine and metabolic diseases
22	p53 signaling pathway	4 (1.61%)	139 (0.69%)	0.028777	0.0952271	0.787341	ko04115	Cellular Processes	Cell growth and death
23	GABAergic synapse	4 (1.61%)	139 (0.69%)	0.028777	0.0952271	0.787341	ko04727	Organismal Systems	Nervous system
24	Neuroactive ligand-receptor interaction	9 (3.61%)	440 (2.19%)	0.0204545	0.0989173	0.787341	ko04080	Environmental Information Processing	Signaling molecules and interaction
25	cAMP signaling pathway	8 (3.21%)	377 (1.88%)	0.0212202	0.0989694	0.787341	ko04024	Environmental Information Processing	Signal transduction
26	PPAR signaling pathway	4 (1.61%)	141 (0.7%)	0.0283688	0.0990428	0.787341	ko03320	Organismal Systems	Endocrine system
27	cGMP-PKG signaling pathway	7 (2.81%)	318 (1.59%)	0.0220126	0.102436	0.787341	ko04022	Environmental Information Processing	Signal transduction
28	Metabolic pathways	32 (12.85%)	2063 (10.29%)	0.0155114	0.110659	0.787341	ko01100	Metabolism	Global and overview maps
29	GnRH signaling pathway	5 (2.01%)	204 (1.02%)	0.0245098	0.11102	0.787341	ko04912	Organismal Systems	Endocrine system
30	Calcium signaling pathway	7 (2.81%)	325 (1.62%)	0.0215385	0.111416	0.787341	ko04020	Environmental Information Processing	Signal transduction
31	Cell cycle	5 (2.01%)	214 (1.07%)	0.0233645	0.128528	0.878968	ko04110	Cellular Processes	Cell growth and death
32	Pyrimidine metabolism	4 (1.61%)	159 (0.79%)	0.0251572	0.136405	0.887105	ko00240	Metabolism	Nucleotide metabolism
33	Vascular smooth muscle contraction	6 (2.41%)	282 (1.41%)	0.0212766	0.139962	0.887105	ko04270	Organismal Systems	Circulatory system
34	Pathways in cancer	16 (6.43%)	961 (4.79%)	0.0166493	0.144024	0.887105	ko05200	Human Diseases	Cancers: Overview
35	Oocyte meiosis	5 (2.01%)	224 (1.12%)	0.0223214	0.147211	0.887105	ko04114	Cellular Processes	Cell growth and death
36	Gastric acid secretion	4 (1.61%)	172 (0.86%)	0.0232558	0.166414	0.887105	ko04971	Organismal Systems	Digestive system
37	Arrhythmogenic right ventricular cardiomyopathy (ARVC)	8 (3.21%)	433 (2.16%)	0.0184758	0.17222	0.887105	ko05412	Human Diseases	Cardiovascular diseases
38	Graft-versus-host disease	3 (1.2%)	118 (0.59%)	0.0254237	0.181254	0.887105	ko05332	Human Diseases	Immune diseases
39	Vitamin B6 metabolism	1 (0.4%)	16 (0.08%)	0.0625	0.181271	0.887105	ko00750	Metabolism	Metabolism of cofactors and vitamins
40	Lysine degradation	3 (1.2%)	119 (0.59%)	0.0252101	0.18436	0.887105	ko00310	Metabolism	Amino acid metabolism
41	Ras signaling pathway	9 (3.61%)	517 (2.58%)	0.0174081	0.195402	0.887105	ko04014	Environmental Information Processing	Signal transduction
42	Tyrosine metabolism	2 (0.8%)	66 (0.33%)	0.030303	0.197729	0.887105	ko00350	Metabolism	Amino acid metabolism
43	Thyroid cancer	2 (0.8%)	67 (0.33%)	0.0298507	0.202252	0.887105	ko05216	Human Diseases	Cancers: Specific types
44	Phototransduction	2 (0.8%)	67 (0.33%)	0.0298507	0.202252	0.887105	ko04744	Organismal Systems	Sensory system
45	Epstein-Barr virus infection	8 (3.21%)	458 (2.28%)	0.0174672	0.211139	0.887105	ko05169	Human Diseases	Infectious diseases: Viral
46	Ubiquinone and other terpenoid-quinone biosynthesis	1 (0.4%)	19 (0.09%)	0.0526316	0.21142	0.887105	ko00130	Metabolism	Metabolism of cofactors and vitamins
47	Serotonergic synapse	5 (2.01%)	256 (1.28%)	0.0195312	0.213775	0.887105	ko04726	Organismal Systems	Nervous system
48	Phospholipase D signaling pathway	6 (2.41%)	325 (1.62%)	0.0184615	0.218257	0.887105	ko04072	Environmental Information Processing	Signal transduction
49	Regulation of actin cytoskeleton	12 (4.82%)	748 (3.73%)	0.0160428	0.221315	0.887105	ko04810	Cellular Processes	Cell motility
50	Allograft rejection	3 (1.2%)	133 (0.66%)	0.0225564	0.229154	0.887105	ko05330	Human Diseases	Immune diseases
51	Nucleotide excision repair	2 (0.8%)	74 (0.37%)	0.027027	0.234188	0.887105	ko03420	Genetic Information Processing	Replication and repair
52	Autoimmune thyroid disease	3 (1.2%)	136 (0.68%)	0.0220588	0.239015	0.887105	ko05320	Human Diseases	Immune diseases
53	Circadian entrainment	4 (1.61%)	201 (1%)	0.0199005	0.240321	0.887105	ko04713	Organismal Systems	Environmental adaptation
54	Arginine and proline metabolism	2 (0.8%)	77 (0.38%)	0.025974	0.247974	0.887105	ko00330	Metabolism	Amino acid metabolism
55	Morphine addiction	3 (1.2%)	139 (0.69%)	0.0215827	0.248946	0.887105	ko05032	Human Diseases	Substance dependence
56	Primary bile acid biosynthesis	1 (0.4%)	23 (0.11%)	0.0434783	0.249904	0.887105	ko00120	Metabolism	Lipid metabolism
57	Peroxisome	3 (1.2%)	141 (0.7%)	0.0212766	0.255601	0.887105	ko04146	Cellular Processes	Transport and catabolism
58	Rap1 signaling pathway	12 (4.82%)	776 (3.87%)	0.0154639	0.258742	0.887105	ko04015	Environmental Information Processing	Signal transduction
59	Hematopoietic cell lineage	6 (2.41%)	346 (1.73%)	0.017341	0.260977	0.887105	ko04640	Organismal Systems	Immune system
60	Alzheimer's disease	6 (2.41%)	347 (1.73%)	0.0172911	0.263067	0.887105	ko05010	Human Diseases	Neurodegenerative diseases
61	Fanconi anemia pathway	2 (0.8%)	81 (0.4%)	0.0246914	0.266391	0.887105	ko03460	Genetic Information Processing	Replication and repair
62	Long-term potentiation	3 (1.2%)	145 (0.72%)	0.0206897	0.268984	0.887105	ko04720	Organismal Systems	Nervous system
63	T cell receptor signaling pathway	5 (2.01%)	283 (1.41%)	0.0176678	0.275983	0.887105	ko04660	Organismal Systems	Immune system
64	Fc gamma R-mediated phagocytosis	4 (1.61%)	220 (1.1%)	0.0181818	0.29223	0.887105	ko04666	Organismal Systems	Immune system
65	Selenocompound metabolism	1 (0.4%)	28 (0.14%)	0.0357143	0.29539	0.887105	ko00450	Metabolism	Metabolism of other amino acids
66	Retrograde endocannabinoid signaling	3 (1.2%)	154 (0.77%)	0.0194805	0.29935	0.887105	ko04723	Organismal Systems	Nervous system
67	Inflammatory mediator regulation of TRP channels	4 (1.61%)	225 (1.12%)	0.0177778	0.306156	0.887105	ko04750	Organismal Systems	Sensory system
68	Intestinal immune network for IgA production	2 (0.8%)	92 (0.46%)	0.0217391	0.316903	0.887105	ko04672	Organismal Systems	Immune system
69	Phenylalanine metabolism	1 (0.4%)	31 (0.15%)	0.0322581	0.321351	0.887105	ko00360	Metabolism	Amino acid metabolism
70	Wnt signaling pathway	4 (1.61%)	231 (1.15%)	0.017316	0.322956	0.887105	ko04310	Environmental Information Processing	Signal transduction
71	Notch signaling pathway	2 (0.8%)	95 (0.47%)	0.0210526	0.330566	0.887105	ko04330	Environmental Information Processing	Signal transduction
72	Hedgehog signaling pathway(no map in kegg)	2 (0.8%)	95 (0.47%)	0.0210526	0.330566	0.887105	ko04340	Environmental Information Processing	Signal transduction
73	Protein processing in endoplasmic reticulum	5 (2.01%)	306 (1.53%)	0.0163399	0.33155	0.887105	ko04141	Genetic Information Processing	Folding, sorting and degradation
74	Antigen processing and presentation	3 (1.2%)	165 (0.82%)	0.0181818	0.336682	0.887105	ko04612	Organismal Systems	Immune system
75	Mismatch repair	1 (0.4%)	33 (0.16%)	0.030303	0.338127	0.887105	ko03430	Genetic Information Processing	Replication and repair
76	Type II diabetes mellitus	2 (0.8%)	98 (0.49%)	0.0204082	0.344152	0.887105	ko04930	Human Diseases	Endocrine and metabolic diseases
77	Dopaminergic synapse	4 (1.61%)	239 (1.19%)	0.0167364	0.345451	0.887105	ko04728	Organismal Systems	Nervous system
78	Pertussis	7 (2.81%)	463 (2.31%)	0.0151188	0.35276	0.887105	ko05133	Human Diseases	Infectious diseases: Bacterial
79	Phototransduction - fly	2 (0.8%)	100 (0.5%)	0.02	0.353161	0.887105	ko04745	Organismal Systems	Sensory system
80	Circadian rhythm	1 (0.4%)	40 (0.2%)	0.025	0.393656	0.887105	ko04710	Organismal Systems	Environmental adaptation
81	Melanogenesis	3 (1.2%)	182 (0.91%)	0.0164835	0.394067	0.887105	ko04916	Organismal Systems	Endocrine system
82	TNF signaling pathway	4 (1.61%)	257 (1.28%)	0.0155642	0.396076	0.887105	ko04668	Environmental Information Processing	Signal transduction
83	Spliceosome	4 (1.61%)	257 (1.28%)	0.0155642	0.396076	0.887105	ko03040	Genetic Information Processing	Transcription
84	Cholinergic synapse	3 (1.2%)	183 (0.91%)	0.0163934	0.39741	0.887105	ko04725	Organismal Systems	Nervous system
85	Mucin type O-Glycan biosynthesis	1 (0.4%)	41 (0.2%)	0.0243902	0.401201	0.887105	ko00512	Metabolism	Glycan biosynthesis and metabolism
86	Toll-like receptor signaling pathway	3 (1.2%)	186 (0.93%)	0.016129	0.40741	0.887105	ko04620	Organismal Systems	Immune system
87	Glycosylphosphatidylinositol(GPI)-anchor biosynthesis	1 (0.4%)	42 (0.21%)	0.0238095	0.408652	0.887105	ko00563	Metabolism	Glycan biosynthesis and metabolism
88	NF-kappa B signaling pathway	3 (1.2%)	192 (0.96%)	0.015625	0.427257	0.887105	ko04064	Environmental Information Processing	Signal transduction
89	Bacterial invasion of epithelial cells	6 (2.41%)	426 (2.12%)	0.0140845	0.43561	0.887105	ko05100	Human Diseases	Infectious diseases: Bacterial
90	Regulation of autophagy	1 (0.4%)	46 (0.23%)	0.0217391	0.437543	0.887105	ko04140	Cellular Processes	Transport and catabolism
91	Glycosphingolipid biosynthesis - lacto and neolacto series	1 (0.4%)	47 (0.23%)	0.0212766	0.444544	0.887105	ko00601	Metabolism	Glycan biosynthesis and metabolism
92	Pathogenic Escherichia coli infection	6 (2.41%)	431 (2.15%)	0.0139211	0.446586	0.887105	ko05130	Human Diseases	Infectious diseases: Bacterial
93	Glycosaminoglycan biosynthesis - heparan sulfate / heparin(no map in kegg)	1 (0.4%)	48 (0.24%)	0.0208333	0.451458	0.887105	ko00534	Metabolism	Glycan biosynthesis and metabolism
94	Adipocytokine signaling pathway	2 (0.8%)	124 (0.62%)	0.016129	0.457062	0.887105	ko04920	Organismal Systems	Endocrine system
95	MicroRNAs in cancer	7 (2.81%)	515 (2.57%)	0.0135922	0.45808	0.887105	ko05206	Human Diseases	Cancers: Overview
96	RNA polymerase	1 (0.4%)	49 (0.24%)	0.0204082	0.458285	0.887105	ko03020	Genetic Information Processing	Transcription
97	Nicotinate and nicotinamide metabolism	1 (0.4%)	49 (0.24%)	0.0204082	0.458285	0.887105	ko00760	Metabolism	Metabolism of cofactors and vitamins
98	Retinol metabolism	2 (0.8%)	126 (0.63%)	0.015873	0.465297	0.887105	ko00830	Metabolism	Metabolism of cofactors and vitamins
99	Salivary secretion	3 (1.2%)	204 (1.02%)	0.0147059	0.466209	0.887105	ko04970	Organismal Systems	Digestive system
100	Inositol phosphate metabolism	2 (0.8%)	127 (0.63%)	0.015748	0.469386	0.887105	ko00562	Metabolism	Carbohydrate metabolism
101	DNA replication	1 (0.4%)	51 (0.25%)	0.0196078	0.471689	0.887105	ko03030	Genetic Information Processing	Replication and repair
102	Nicotine addiction	1 (0.4%)	51 (0.25%)	0.0196078	0.471689	0.887105	ko05033	Human Diseases	Substance dependence
103	Alcoholism	4 (1.61%)	285 (1.42%)	0.0140351	0.473305	0.887105	ko05034	Human Diseases	Substance dependence
104	Neurotrophin signaling pathway	4 (1.61%)	290 (1.45%)	0.0137931	0.48674	0.887105	ko04722	Organismal Systems	Nervous system
105	Rheumatoid arthritis	3 (1.2%)	211 (1.05%)	0.014218	0.488391	0.887105	ko05323	Human Diseases	Immune diseases
106	Cardiac muscle contraction	2 (0.8%)	132 (0.66%)	0.0151515	0.489553	0.887105	ko04260	Organismal Systems	Circulatory system
107	Small cell lung cancer	5 (2.01%)	374 (1.87%)	0.013369	0.496901	0.887105	ko05222	Human Diseases	Cancers: Specific types
108	RNA degradation	2 (0.8%)	134 (0.67%)	0.0149254	0.497484	0.887105	ko03018	Genetic Information Processing	Folding, sorting and degradation
109	Primary immunodeficiency	2 (0.8%)	134 (0.67%)	0.0149254	0.497484	0.887105	ko05340	Human Diseases	Immune diseases
110	Focal adhesion	8 (3.21%)	617 (3.08%)	0.012966	0.500988	0.887105	ko04510	Cellular Processes	Cellular community
111	Renal cell carcinoma	2 (0.8%)	135 (0.67%)	0.0148148	0.50142	0.887105	ko05211	Human Diseases	Cancers: Specific types
112	Apoptosis	4 (1.61%)	297 (1.48%)	0.013468	0.505313	0.887105	ko04210	Cellular Processes	Cell growth and death
113	Thyroid hormone synthesis	2 (0.8%)	136 (0.68%)	0.0147059	0.505337	0.887105	ko04918	Organismal Systems	Endocrine system
114	Epithelial cell signaling in Helicobacter pylori infection	2 (0.8%)	137 (0.68%)	0.0145985	0.509234	0.887105	ko05120	Human Diseases	Infectious diseases: Bacterial
115	Phagosome	8 (3.21%)	624 (3.11%)	0.0128205	0.513794	0.887105	ko04145	Cellular Processes	Transport and catabolism
116	Adrenergic signaling in cardiomyocytes	4 (1.61%)	301 (1.5%)	0.013289	0.515793	0.887105	ko04261	Organismal Systems	Circulatory system
117	Porphyrin and chlorophyll metabolism	1 (0.4%)	58 (0.29%)	0.0172414	0.516051	0.887105	ko00860	Metabolism	Metabolism of cofactors and vitamins
118	Thyroid hormone signaling pathway	5 (2.01%)	383 (1.91%)	0.0130548	0.51789	0.887105	ko04919	Organismal Systems	Endocrine system
119	Sphingolipid signaling pathway	3 (1.2%)	222 (1.11%)	0.0135135	0.522317	0.887105	ko04071	Environmental Information Processing	Signal transduction
120	Hypertrophic cardiomyopathy (HCM)	6 (2.41%)	468 (2.33%)	0.0128205	0.525996	0.887105	ko05410	Human Diseases	Cardiovascular diseases
121	Leukocyte transendothelial migration	7 (2.81%)	550 (2.74%)	0.0127273	0.52716	0.887105	ko04670	Organismal Systems	Immune system
122	NOD-like receptor signaling pathway	2 (0.8%)	144 (0.72%)	0.0138889	0.535943	0.887105	ko04621	Organismal Systems	Immune system
123	TGF-beta signaling pathway	2 (0.8%)	144 (0.72%)	0.0138889	0.535943	0.887105	ko04350	Environmental Information Processing	Signal transduction
124	Dilated cardiomyopathy	6 (2.41%)	476 (2.37%)	0.012605	0.542593	0.887105	ko05414	Human Diseases	Cardiovascular diseases
125	Chemical carcinogenesis	2 (0.8%)	151 (0.75%)	0.013245	0.561642	0.887105	ko05204	Human Diseases	Cancers: Overview
126	Base excision repair	1 (0.4%)	66 (0.33%)	0.0151515	0.562224	0.887105	ko03410	Genetic Information Processing	Replication and repair
127	Shigellosis	5 (2.01%)	404 (2.01%)	0.0123762	0.565354	0.887105	ko05131	Human Diseases	Infectious diseases: Bacterial
128	Viral myocarditis	4 (1.61%)	321 (1.6%)	0.0124611	0.566566	0.887105	ko05416	Human Diseases	Cardiovascular diseases
129	Alanine, aspartate and glutamate metabolism	1 (0.4%)	67 (0.33%)	0.0149254	0.567678	0.887105	ko00250	Metabolism	Amino acid metabolism
130	Insulin secretion	2 (0.8%)	155 (0.77%)	0.0129032	0.575865	0.887105	ko04911	Organismal Systems	Endocrine system
131	Progesterone-mediated oocyte maturation	2 (0.8%)	156 (0.78%)	0.0128205	0.579368	0.887105	ko04914	Organismal Systems	Endocrine system
132	Prion diseases	2 (0.8%)	157 (0.78%)	0.0127389	0.58285	0.887105	ko05020	Human Diseases	Neurodegenerative diseases
133	Oxytocin signaling pathway	4 (1.61%)	328 (1.64%)	0.0121951	0.583637	0.887105	ko04921	Organismal Systems	Endocrine system
134	Propanoate metabolism	1 (0.4%)	71 (0.35%)	0.0140845	0.588826	0.887105	ko00640	Metabolism	Carbohydrate metabolism
135	Proteasome	1 (0.4%)	71 (0.35%)	0.0140845	0.588826	0.887105	ko03050	Genetic Information Processing	Folding, sorting and degradation
136	Linoleic acid metabolism	1 (0.4%)	72 (0.36%)	0.0138889	0.59395	0.887105	ko00591	Metabolism	Lipid metabolism
137	Cocaine addiction	1 (0.4%)	72 (0.36%)	0.0138889	0.59395	0.887105	ko05030	Human Diseases	Substance dependence
138	Vasopressin-regulated water reabsorption	1 (0.4%)	73 (0.36%)	0.0136986	0.599011	0.887105	ko04962	Organismal Systems	Excretory system
139	Non-alcoholic fatty liver disease (NAFLD)	3 (1.2%)	249 (1.24%)	0.0120482	0.60006	0.887105	ko04932	Human Diseases	Endocrine and metabolic diseases
140	Tryptophan metabolism	1 (0.4%)	75 (0.37%)	0.0133333	0.608944	0.887105	ko00380	Metabolism	Amino acid metabolism
141	Cysteine and methionine metabolism	1 (0.4%)	76 (0.38%)	0.0131579	0.613818	0.887105	ko00270	Metabolism	Amino acid metabolism
142	Basal cell carcinoma	1 (0.4%)	77 (0.38%)	0.012987	0.618632	0.887105	ko05217	Human Diseases	Cancers: Specific types
143	mTOR signaling pathway	3 (1.2%)	256 (1.28%)	0.0117188	0.618818	0.887105	ko04150	Environmental Information Processing	Signal transduction
144	Axon guidance	7 (2.81%)	607 (3.03%)	0.0115321	0.63147	0.887105	ko04360	Organismal Systems	Development
145	B cell receptor signaling pathway	2 (0.8%)	174 (0.87%)	0.0114943	0.638801	0.887105	ko04662	Organismal Systems	Immune system
146	PI3K-Akt signaling pathway	9 (3.61%)	782 (3.9%)	0.011509	0.639001	0.887105	ko04151	Environmental Information Processing	Signal transduction
147	Ubiquitin mediated proteolysis	3 (1.2%)	266 (1.33%)	0.0112782	0.64457	0.887105	ko04120	Genetic Information Processing	Folding, sorting and degradation
148	Aminoacyl-tRNA biosynthesis	1 (0.4%)	83 (0.41%)	0.0120482	0.646285	0.887105	ko00970	Genetic Information Processing	Translation
149	Glucagon signaling pathway	2 (0.8%)	178 (0.89%)	0.011236	0.65108	0.887105	ko04922	Organismal Systems	Endocrine system
150	Dorso-ventral axis formation	1 (0.4%)	85 (0.42%)	0.0117647	0.655051	0.887105	ko04320	Organismal Systems	Development
151	Toxoplasmosis	5 (2.01%)	448 (2.23%)	0.0111607	0.65643	0.887105	ko05145	Human Diseases	Infectious diseases: Parasitic
152	Tight junction	4 (1.61%)	361 (1.8%)	0.0110803	0.658645	0.887105	ko04530	Cellular Processes	Cellular community
153	Hippo signaling pathway	4 (1.61%)	362 (1.81%)	0.0110497	0.66077	0.887105	ko04390	Environmental Information Processing	Signal transduction
154	Carbohydrate digestion and absorption	1 (0.4%)	87 (0.43%)	0.0114943	0.663601	0.887105	ko04973	Organismal Systems	Digestive system
155	Glioma	2 (0.8%)	183 (0.91%)	0.010929	0.665962	0.887105	ko05214	Human Diseases	Cancers: Specific types
156	Glutathione metabolism	1 (0.4%)	88 (0.44%)	0.0113636	0.667797	0.887105	ko00480	Metabolism	Metabolism of other amino acids
157	Cytosolic DNA-sensing pathway	1 (0.4%)	88 (0.44%)	0.0113636	0.667797	0.887105	ko04623	Organismal Systems	Immune system
158	Glycolysis / Gluconeogenesis	1 (0.4%)	90 (0.45%)	0.0111111	0.676032	0.887105	ko00010	Metabolism	Carbohydrate metabolism
159	MAPK signaling pathway - fly	2 (0.8%)	188 (0.94%)	0.0106383	0.68033	0.887105	ko04013	Environmental Information Processing	Signal transduction
160	Ribosome	3 (1.2%)	281 (1.4%)	0.0106762	0.680858	0.887105	ko03010	Genetic Information Processing	Translation
161	Proteoglycans in cancer	8 (3.21%)	726 (3.62%)	0.0110193	0.683698	0.887105	ko05205	Human Diseases	Cancers: Overview
162	Mineral absorption	1 (0.4%)	92 (0.46%)	0.0108696	0.684064	0.887105	ko04978	Organismal Systems	Digestive system
163	HIF-1 signaling pathway	2 (0.8%)	194 (0.97%)	0.0103093	0.696903	0.887105	ko04066	Environmental Information Processing	Signal transduction
164	Platelet activation	5 (2.01%)	472 (2.35%)	0.0105932	0.700657	0.887105	ko04611	Organismal Systems	Immune system
165	Hippo signaling pathway - fly	2 (0.8%)	196 (0.98%)	0.0102041	0.702268	0.887105	ko04391	Environmental Information Processing	Signal transduction
166	Endocrine and other factor-regulated calcium reabsorption	1 (0.4%)	100 (0.5%)	0.01	0.714256	0.887105	ko04961	Organismal Systems	Excretory system
167	N-Glycan biosynthesis	1 (0.4%)	101 (0.5%)	0.00990099	0.717822	0.887105	ko00510	Metabolism	Glycan biosynthesis and metabolism
168	Signaling pathways regulating pluripotency of stem cells	3 (1.2%)	299 (1.49%)	0.0100334	0.720699	0.887105	ko04550	Cellular Processes	Cellular community
169	Adherens junction	3 (1.2%)	302 (1.51%)	0.00993378	0.726951	0.887105	ko04520	Cellular Processes	Cellular community
170	Amoebiasis	3 (1.2%)	305 (1.52%)	0.00983607	0.733093	0.887105	ko05146	Human Diseases	Infectious diseases: Parasitic
171	RIG-I-like receptor signaling pathway	1 (0.4%)	106 (0.53%)	0.00943396	0.734999	0.887105	ko04622	Organismal Systems	Immune system
172	Regulation of lipolysis in adipocytes	1 (0.4%)	106 (0.53%)	0.00943396	0.734999	0.887105	ko04923	Organismal Systems	Endocrine system
173	Endocytosis	6 (2.41%)	588 (2.93%)	0.0102041	0.74181	0.887105	ko04144	Cellular Processes	Transport and catabolism
174	Herpes simplex infection	4 (1.61%)	404 (2.01%)	0.00990099	0.741927	0.887105	ko05168	Human Diseases	Infectious diseases: Viral
175	Leishmaniasis	4 (1.61%)	408 (2.03%)	0.00980392	0.748831	0.887105	ko05140	Human Diseases	Infectious diseases: Parasitic
176	Long-term depression	1 (0.4%)	111 (0.55%)	0.00900901	0.751133	0.887105	ko04730	Organismal Systems	Nervous system
177	ECM-receptor interaction	4 (1.61%)	413 (2.06%)	0.00968523	0.757263	0.887105	ko04512	Environmental Information Processing	Signaling molecules and interaction
178	Amyotrophic lateral sclerosis (ALS)	1 (0.4%)	115 (0.57%)	0.00869565	0.763334	0.887105	ko05014	Human Diseases	Neurodegenerative diseases
179	FoxO signaling pathway	2 (0.8%)	222 (1.11%)	0.00900901	0.765073	0.887105	ko04068	Environmental Information Processing	Signal transduction
180	Estrogen signaling pathway	2 (0.8%)	225 (1.12%)	0.00888889	0.771529	0.887105	ko04915	Organismal Systems	Endocrine system
181	Synaptic vesicle cycle	1 (0.4%)	118 (0.59%)	0.00847458	0.772091	0.887105	ko04721	Organismal Systems	Nervous system
182	Endometrial cancer	1 (0.4%)	118 (0.59%)	0.00847458	0.772091	0.887105	ko05213	Human Diseases	Cancers: Specific types
183	Cell adhesion molecules (CAMs)	8 (3.21%)	797 (3.97%)	0.0100376	0.777471	0.887105	ko04514	Environmental Information Processing	Signaling molecules and interaction
184	Taste transduction	1 (0.4%)	121 (0.6%)	0.00826446	0.780526	0.887105	ko04742	Organismal Systems	Sensory system
185	Acute myeloid leukemia	1 (0.4%)	121 (0.6%)	0.00826446	0.780526	0.887105	ko05221	Human Diseases	Cancers: Specific types
186	Tuberculosis	4 (1.61%)	435 (2.17%)	0.0091954	0.79179	0.887105	ko05152	Human Diseases	Infectious diseases: Bacterial
187	Colorectal cancer	1 (0.4%)	126 (0.63%)	0.00793651	0.793898	0.887105	ko05210	Human Diseases	Cancers: Specific types
188	VEGF signaling pathway	1 (0.4%)	126 (0.63%)	0.00793651	0.793898	0.887105	ko04370	Environmental Information Processing	Signal transduction
189	HTLV-I infection	5 (2.01%)	535 (2.67%)	0.00934579	0.797437	0.887105	ko05166	Human Diseases	Infectious diseases: Viral
190	Steroid hormone biosynthesis	1 (0.4%)	129 (0.64%)	0.00775194	0.801529	0.887105	ko00140	Metabolism	Lipid metabolism
191	AMPK signaling pathway	2 (0.8%)	241 (1.2%)	0.00829875	0.803416	0.887105	ko04152	Environmental Information Processing	Signal transduction
192	Lysosome	2 (0.8%)	241 (1.2%)	0.00829875	0.803416	0.887105	ko04142	Cellular Processes	Transport and catabolism
193	Pancreatic cancer	1 (0.4%)	138 (0.69%)	0.00724638	0.822774	0.899114	ko05212	Human Diseases	Cancers: Specific types
194	Ribosome biogenesis in eukaryotes	1 (0.4%)	138 (0.69%)	0.00724638	0.822774	0.899114	ko03008	Genetic Information Processing	Translation
195	Osteoclast differentiation	3 (1.2%)	360 (1.8%)	0.00833333	0.827364	0.899494	ko04380	Organismal Systems	Development
196	Bile secretion(no map in kegg)	1 (0.4%)	162 (0.81%)	0.00617284	0.868991	0.939929	ko04976	Organismal Systems	Digestive system
197	Gap junction	1 (0.4%)	170 (0.85%)	0.00588235	0.881553	0.948676	ko04540	Cellular Processes	Cellular community
198	Glycerophospholipid metabolism	1 (0.4%)	174 (0.87%)	0.00574713	0.887376	0.95012	ko00564	Metabolism	Lipid metabolism
199	Prolactin signaling pathway	1 (0.4%)	182 (0.91%)	0.00549451	0.898182	0.95608	ko04917	Organismal Systems	Endocrine system
200	Salmonella infection	1 (0.4%)	185 (0.92%)	0.00540541	0.901962	0.95608	ko05132	Human Diseases	Infectious diseases: Bacterial
201	RNA transport	2 (0.8%)	317 (1.58%)	0.00630915	0.906828	0.956455	ko03013	Genetic Information Processing	Translation
202	Protein digestion and absorption	1 (0.4%)	194 (0.97%)	0.00515464	0.912484	0.957657	ko04974	Organismal Systems	Digestive system
203	Natural killer cell mediated cytotoxicity(no map in kegg)	2 (0.8%)	338 (1.69%)	0.00591716	0.924788	0.965789	ko04650	Organismal Systems	Immune system
204	Staphylococcus aureus infection	1 (0.4%)	215 (1.07%)	0.00465116	0.932865	0.96682	ko05150	Human Diseases	Infectious diseases: Bacterial
205	Insulin signaling pathway	2 (0.8%)	352 (1.76%)	0.00568182	0.934897	0.96682	ko04910	Organismal Systems	Endocrine system
206	Hepatitis C	1 (0.4%)	240 (1.2%)	0.00416667	0.951054	0.978171	ko05160	Human Diseases	Infectious diseases: Viral
207	Prostate cancer	1 (0.4%)	258 (1.29%)	0.00387597	0.961024	0.978171	ko05215	Human Diseases	Cancers: Specific types
208	Cytokine-cytokine receptor interaction	2 (0.8%)	401 (2%)	0.00498753	0.961064	0.978171	ko04060	Environmental Information Processing	Signaling molecules and interaction
209	Malaria	1 (0.4%)	265 (1.32%)	0.00377358	0.964329	0.978171	ko05144	Human Diseases	Infectious diseases: Parasitic
210	Huntington's disease	1 (0.4%)	325 (1.62%)	0.00307692	0.983334	0.988415	ko05016	Human Diseases	Neurodegenerative diseases
211	Chemokine signaling pathway	1 (0.4%)	327 (1.63%)	0.0030581	0.983752	0.988415	ko04062	Organismal Systems	Immune system
212	Olfactory transduction	5 (2.01%)	1601 (7.98%)	0.00312305	0.99999	0.99999	ko04740	Organismal Systems	Sensory system
