# Supplementary material for: Effect of Lactoferrin on the Expression Profiles of Long Non-coding RNA during Osteogenic Differentiation of Bone Marrow Mesenchymal Stem Cells
Source: Int J Mol Sci. 2019 Sep 28;20(19):4834. doi: 10.3390/ijms20194834 (PMC6801644; doi:10.3390/ijms20194834)
Supplement: Supplementary file 1 [file ijms-20-04834-s001.zip › ijms-588882-SI/Supplement/Additional file 6 Table supplement 5.xls]

## Sheet: Sheet1
Effect of lactoferrin on the expression profiles of long noncoding RNA during osteogenic differentiation of bone marrow mesenchymal stem cells Yan Xu, Jingjing An, Dina Tabys, Yindan Xie, Tianyu Zhao, Haowei Ren and Ning Liu
Additional file 6,Table S5 The cis regulated by lncRNA prediction
No.	LncRNAID	GeneID	Correlation	Type	baseMean	log2Fold	pvalue	qvalue	Diff	Description	Regulation
1	LOC102547955	Sp6	-0.750215	KnownLncRNA	51.1977	-0.686273	0.0236065	1	Down	uncharacterized LOC102547955, transcript variant X3	cis
2	LOC102547955	Pnpo	-0.60957	KnownLncRNA	51.1977	-0.686273	0.0236065	1	Down	uncharacterized LOC102547955, transcript variant X3	cis
3	LOC102547955	Sp2	0.633794	KnownLncRNA	51.1977	-0.686273	0.0236065	1	Down	uncharacterized LOC102547955, transcript variant X3	cis
4	LOC102548080	Srgap3	0.665859	KnownLncRNA	13.2765	-1.52195	0.00654375	1	Down	uncharacterized LOC102548080, transcript variant X1	cis
5	LOC102548825	Ehf	0.649445	KnownLncRNA	2.41277	-1.77897	0.0408325	1	Down	uncharacterized LOC102548825	cis
6	LOC102549314	Zfp521	0.782128	KnownLncRNA	9.81173	-1.28943	0.0229089	1	Down	uncharacterized LOC102549314, transcript variant X1	cis
7	LOC102551249	Ak2	0.884342	KnownLncRNA	5.42344	1.51011	0.0471994	1	Up	uncharacterized LOC102551249	cis
8	LOC102552031	Mettl10	-0.655397	KnownLncRNA	52.4559	-0.65993	0.0393985	1	Down	uncharacterized LOC102552031	cis
9	LOC102553981	Mlf2	0.77506	KnownLncRNA	36.3727	-0.690834	0.0342328	1	Down	uncharacterized LOC102553981	cis
10	LOC102555426	Tgif1	0.635689	KnownLncRNA	19.2983	0.924718	0.0340701	1	Up	uncharacterized LOC102555426	cis
11	LOC102555426	Dlgap1	0.846723	KnownLncRNA	19.2983	0.924718	0.0340701	1	Up	uncharacterized LOC102555426	cis
12	LOC103690958	Zbtb2	0.669254	KnownLncRNA	22.819	-1.03769	0.0134367	1	Down	uncharacterized LOC103690958	cis
13	LOC108349234	Ttc23	0.755618	KnownLncRNA	40.9443	-0.83524	0.0293955	1	Down	uncharacterized LOC108349234, transcript variant X2	cis
14	LOC108350586	Aven	-0.666468	KnownLncRNA	8.74227	-1.22747	0.038232	1	Down	uncharacterized LOC108350586	cis
15	LOC108350711	Jazf1	0.919376	KnownLncRNA	32.6836	-0.962844	0.032349	1	Down	uncharacterized LOC108350711	cis
16	LOC108352076	Adra1b	-0.709261	KnownLncRNA	14.5932	0.959634	0.0471941	1	Up	uncharacterized LOC108352076, transcript variant X1	cis
17	LOC108352928	Sap18	-0.718991	KnownLncRNA	57.3272	-0.958002	0.000940473	1	Down	uncharacterized LOC108352928, transcript variant X1	cis
18	RT1-T24-2	RT1-T24-1	0.856392	KnownLncRNA	42.74	-1.05303	0.00480649	1	Down	RT1 class I, locus T24, gene 2	cis
19	XLOC_003522	Frmd8	-0.630128	NovelLncRNA	1.46791	1.79633	0.0384722	1	Up	-	cis
20	XLOC_029577	Cav1	0.780236	NovelLncRNA	42.6337	-1.36741	9.62853e-05	1	Down	-	cis
21	XLOC_044506	Syne3	0.908455	NovelLncRNA	7209.31	0.652757	0.0205857	0.20485	Up	-	cis
22	XLOC_044922	Pqlc3	0.822046	NovelLncRNA	1164.9	-0.655733	0.00159797	0.0596043	Down	-	cis
23	XLOC_045046	Slc25a21	-0.801133	NovelLncRNA	2.76157	2.04988	0.0186073	1	Up	-	cis
24	XLOC_057754	Carm1	-0.873647	NovelLncRNA	9.53961	1.26136	0.0320093	1	Up	-	cis
25	XLOC_058369	Cish	-0.611852	NovelLncRNA	40.3121	-0.789689	0.0134086	1	Down	-	cis
26	XLOC_058369	Mapkapk3	0.682106	NovelLncRNA	40.3121	-0.789689	0.0134086	1	Down	-	cis
27	XLOC_063744	Dlgap1	0.675017	NovelLncRNA	16.123	0.932842	0.0495266	1	Up	-	cis
28	XLOC_067362	Hnrnpab	0.601359	NovelLncRNA	66.4787	1.04837	0.000156924	1	Up	-	cis
29	XLOC_074575	RGD1562339	0.938201	NovelLncRNA	3.55502	2.09856	0.0120849	1	Up	-	cis
30	XLOC_080083	Clasp1	-0.624819	NovelLncRNA	40.0358	0.911659	0.00456182	1	Up	-	cis
31	XLOC_088749	Hr	0.855515	NovelLncRNA	5.00794	-1.50258	0.0474865	1	Down	-	cis
32	XLOC_099063	Fem1c	0.648956	NovelLncRNA	303597	0.625928	0.00524525	0.0998072	Up	-	cis
33	XLOC_099063	Ticam2	-0.72641	NovelLncRNA	303597	0.625928	0.00524525	0.0998072	Up	-	cis
