# Supplementary material for: Effect of Lactoferrin on the Expression Profiles of Long Non-coding RNA during Osteogenic Differentiation of Bone Marrow Mesenchymal Stem Cells
Source: Int J Mol Sci. 2019 Sep 28;20(19):4834. doi: 10.3390/ijms20194834 (PMC6801644; doi:10.3390/ijms20194834)
Supplement: Supplementary file 1 [file ijms-20-04834-s001.zip › ijms-588882-SI/Supplement/Additional file 7 Table supplement 6.xls]

## Sheet: Sheet1
Effect of lactoferrin on the expression profiles of long noncoding RNA during osteogenic differentiation of bone marrow mesenchymal stem cells Yan Xu, Jingjing An, Dina Tabys, Yindan Xie, Tianyu Zhao, Haowei Ren and Ning Liu
Additional file 7,Table S6 The trans regulated by lncRNA prediction
No.	LncRNAID	GeneID	Correlation	Type	baseMean	log2Fold	pvalue	qvalue	Diff	Description	Regulation
1	LOC100911498	Vegfb	0.839202	KnownLncRNA	11.3325	1.56143	0.004651	1	Up	uncharacterized LOC100911498	trans
2	LOC102547955	LOC108353239	0.91794	KnownLncRNA	51.1977	-0.686273	0.0236065	1	Down	uncharacterized LOC102547955, transcript variant X3	trans
3	LOC102547955	Ndst1	-0.900964	KnownLncRNA	51.1977	-0.686273	0.0236065	1	Down	uncharacterized LOC102547955, transcript variant X3	trans
4	LOC102547955	Rcc1	0.806343	KnownLncRNA	51.1977	-0.686273	0.0236065	1	Down	uncharacterized LOC102547955, transcript variant X3	trans
5	LOC102547955	Rfc5	0.974467	KnownLncRNA	51.1977	-0.686273	0.0236065	1	Down	uncharacterized LOC102547955, transcript variant X3	trans
6	LOC102547955	Lin28a	-0.87477	KnownLncRNA	51.1977	-0.686273	0.0236065	1	Down	uncharacterized LOC102547955, transcript variant X3	trans
7	LOC102547955	Rftn1	-0.94534	KnownLncRNA	51.1977	-0.686273	0.0236065	1	Down	uncharacterized LOC102547955, transcript variant X3	trans
8	LOC102547955	Abcc3	0.809737	KnownLncRNA	51.1977	-0.686273	0.0236065	1	Down	uncharacterized LOC102547955, transcript variant X3	trans
9	LOC102547955	Ahsa2	0.865532	KnownLncRNA	51.1977	-0.686273	0.0236065	1	Down	uncharacterized LOC102547955, transcript variant X3	trans
10	LOC102547955	B3gntl1	0.80772	KnownLncRNA	51.1977	-0.686273	0.0236065	1	Down	uncharacterized LOC102547955, transcript variant X3	trans
11	LOC102547955	Cldn20	0.879344	KnownLncRNA	51.1977	-0.686273	0.0236065	1	Down	uncharacterized LOC102547955, transcript variant X3	trans
12	LOC102547955	Ddx28	-0.849341	KnownLncRNA	51.1977	-0.686273	0.0236065	1	Down	uncharacterized LOC102547955, transcript variant X3	trans
13	LOC102547955	H6pd	-0.86511	KnownLncRNA	51.1977	-0.686273	0.0236065	1	Down	uncharacterized LOC102547955, transcript variant X3	trans
14	LOC102547955	Hexim2	0.814224	KnownLncRNA	51.1977	-0.686273	0.0236065	1	Down	uncharacterized LOC102547955, transcript variant X3	trans
15	LOC102549309	Borcs7	0.966661	KnownLncRNA	31.3371	-1.20315	0.00517552	1	Down	uncharacterized LOC102549309, transcript variant X3	trans
16	LOC102549309	Tcf25	-0.80279	KnownLncRNA	31.3371	-1.20315	0.00517552	1	Down	uncharacterized LOC102549309, transcript variant X3	trans
17	LOC102549309	Tmem45b	0.885025	KnownLncRNA	31.3371	-1.20315	0.00517552	1	Down	uncharacterized LOC102549309, transcript variant X3	trans
18	LOC102549309	Trabd2b	-0.80169	KnownLncRNA	31.3371	-1.20315	0.00517552	1	Down	uncharacterized LOC102549309, transcript variant X3	trans
19	LOC102550676	Arl14ep	0.821372	KnownLncRNA	51.3709	1.074	0.00222603	1	Up	uncharacterized LOC102550676	trans
20	LOC102550676	Armc7	0.893248	KnownLncRNA	51.3709	1.074	0.00222603	1	Up	uncharacterized LOC102550676	trans
21	LOC102550676	Cdc14b	0.959519	KnownLncRNA	51.3709	1.074	0.00222603	1	Up	uncharacterized LOC102550676	trans
22	LOC102550676	Cntd1	0.911399	KnownLncRNA	51.3709	1.074	0.00222603	1	Up	uncharacterized LOC102550676	trans
23	LOC102550676	Ddx19b	0.948628	KnownLncRNA	51.3709	1.074	0.00222603	1	Up	uncharacterized LOC102550676	trans
24	LOC102550676	Kctd18	0.952471	KnownLncRNA	51.3709	1.074	0.00222603	1	Up	uncharacterized LOC102550676	trans
25	LOC102550676	Ksr1	0.959568	KnownLncRNA	51.3709	1.074	0.00222603	1	Up	uncharacterized LOC102550676	trans
26	LOC102550676	Tmem251	0.861186	KnownLncRNA	51.3709	1.074	0.00222603	1	Up	uncharacterized LOC102550676	trans
27	LOC102550676	Parg	0.87865	KnownLncRNA	51.3709	1.074	0.00222603	1	Up	uncharacterized LOC102550676	trans
28	LOC102550676	Slc12a6	0.861109	KnownLncRNA	51.3709	1.074	0.00222603	1	Up	uncharacterized LOC102550676	trans
29	LOC102550676	Smim24	0.973959	KnownLncRNA	51.3709	1.074	0.00222603	1	Up	uncharacterized LOC102550676	trans
30	LOC102550676	Wnt16	0.80892	KnownLncRNA	51.3709	1.074	0.00222603	1	Up	uncharacterized LOC102550676	trans
31	LOC102552031	Mcart1	-0.836881	KnownLncRNA	52.4559	-0.65993	0.0393985	1	Down	uncharacterized LOC102552031	trans
32	LOC102552031	Ubxn2a	0.821369	KnownLncRNA	52.4559	-0.65993	0.0393985	1	Down	uncharacterized LOC102552031	trans
33	LOC102552031	Cacna1c	-0.836781	KnownLncRNA	52.4559	-0.65993	0.0393985	1	Down	uncharacterized LOC102552031	trans
34	LOC102552031	Cflar	-0.838181	KnownLncRNA	52.4559	-0.65993	0.0393985	1	Down	uncharacterized LOC102552031	trans
35	LOC102552031	Chka	-0.904462	KnownLncRNA	52.4559	-0.65993	0.0393985	1	Down	uncharacterized LOC102552031	trans
36	LOC102552031	Cramp1	-0.870328	KnownLncRNA	52.4559	-0.65993	0.0393985	1	Down	uncharacterized LOC102552031	trans
37	LOC102552031	Fgfr1op2	0.810084	KnownLncRNA	52.4559	-0.65993	0.0393985	1	Down	uncharacterized LOC102552031	trans
38	LOC102552031	Gmpr2	0.91766	KnownLncRNA	52.4559	-0.65993	0.0393985	1	Down	uncharacterized LOC102552031	trans
39	LOC102552031	H6pd	-0.982264	KnownLncRNA	52.4559	-0.65993	0.0393985	1	Down	uncharacterized LOC102552031	trans
40	LOC102552031	Mcmdc2	-0.818218	KnownLncRNA	52.4559	-0.65993	0.0393985	1	Down	uncharacterized LOC102552031	trans
41	LOC102552031	Rftn1	-0.840883	KnownLncRNA	52.4559	-0.65993	0.0393985	1	Down	uncharacterized LOC102552031	trans
42	LOC102552031	Rhpn2	0.835005	KnownLncRNA	52.4559	-0.65993	0.0393985	1	Down	uncharacterized LOC102552031	trans
43	LOC102552031	Usp9x	0.844304	KnownLncRNA	52.4559	-0.65993	0.0393985	1	Down	uncharacterized LOC102552031	trans
44	LOC102552031	Mpp5	0.803634	KnownLncRNA	52.4559	-0.65993	0.0393985	1	Down	uncharacterized LOC102552031	trans
45	LOC102552031	Ube2k	0.94227	KnownLncRNA	52.4559	-0.65993	0.0393985	1	Down	uncharacterized LOC102552031	trans
46	LOC108348833	Psmd9	0.865911	KnownLncRNA	4.66903	1.78069	0.0303722	1	Up	uncharacterized LOC108348833	trans
47	LOC108348833	Tmem101	0.92634	KnownLncRNA	4.66903	1.78069	0.0303722	1	Up	uncharacterized LOC108348833	trans
48	LOC108348833	Ubxn8	-0.819732	KnownLncRNA	4.66903	1.78069	0.0303722	1	Up	uncharacterized LOC108348833	trans
49	LOC108348833	Xpa	-0.837567	KnownLncRNA	4.66903	1.78069	0.0303722	1	Up	uncharacterized LOC108348833	trans
50	LOC108348833	Ndst1	0.979229	KnownLncRNA	4.66903	1.78069	0.0303722	1	Up	uncharacterized LOC108348833	trans
51	LOC108348833	Ppp1r15b	-0.802522	KnownLncRNA	4.66903	1.78069	0.0303722	1	Up	uncharacterized LOC108348833	trans
52	LOC108348833	Stk4	0.92634	KnownLncRNA	4.66903	1.78069	0.0303722	1	Up	uncharacterized LOC108348833	trans
53	LOC108348833	Lin28a	0.914618	KnownLncRNA	4.66903	1.78069	0.0303722	1	Up	uncharacterized LOC108348833	trans
54	LOC108348833	Mcmdc2	0.830005	KnownLncRNA	4.66903	1.78069	0.0303722	1	Up	uncharacterized LOC108348833	trans
55	LOC108348833	Prkd3	-0.893168	KnownLncRNA	4.66903	1.78069	0.0303722	1	Up	uncharacterized LOC108348833	trans
56	LOC108348833	Acbd7	0.92634	KnownLncRNA	4.66903	1.78069	0.0303722	1	Up	uncharacterized LOC108348833	trans
57	LOC108348833	Ahsa2	-0.988749	KnownLncRNA	4.66903	1.78069	0.0303722	1	Up	uncharacterized LOC108348833	trans
58	LOC108348833	Atrx	0.92634	KnownLncRNA	4.66903	1.78069	0.0303722	1	Up	uncharacterized LOC108348833	trans
59	LOC108348833	Cd14	-0.889893	KnownLncRNA	4.66903	1.78069	0.0303722	1	Up	uncharacterized LOC108348833	trans
60	LOC108348833	Cd3eap	-0.806807	KnownLncRNA	4.66903	1.78069	0.0303722	1	Up	uncharacterized LOC108348833	trans
61	LOC108348833	Efcc1	0.909418	KnownLncRNA	4.66903	1.78069	0.0303722	1	Up	uncharacterized LOC108348833	trans
62	LOC108348833	Gmpr2	-0.900368	KnownLncRNA	4.66903	1.78069	0.0303722	1	Up	uncharacterized LOC108348833	trans
63	LOC108348833	Gtf2ird2	-0.884661	KnownLncRNA	4.66903	1.78069	0.0303722	1	Up	uncharacterized LOC108348833	trans
64	LOC108348833	Gtpbp2	0.820751	KnownLncRNA	4.66903	1.78069	0.0303722	1	Up	uncharacterized LOC108348833	trans
65	LOC108348833	Id1	0.973156	KnownLncRNA	4.66903	1.78069	0.0303722	1	Up	uncharacterized LOC108348833	trans
66	LOC108348833	Ipp	0.916658	KnownLncRNA	4.66903	1.78069	0.0303722	1	Up	uncharacterized LOC108348833	trans
67	LOC108348833	Kctd20	-0.829031	KnownLncRNA	4.66903	1.78069	0.0303722	1	Up	uncharacterized LOC108348833	trans
68	LOC108348833	Rbm20	0.955402	KnownLncRNA	4.66903	1.78069	0.0303722	1	Up	uncharacterized LOC108348833	trans
69	LOC108348833	Themis2	0.92634	KnownLncRNA	4.66903	1.78069	0.0303722	1	Up	uncharacterized LOC108348833	trans
70	LOC108348833	Tmem175	-0.841845	KnownLncRNA	4.66903	1.78069	0.0303722	1	Up	uncharacterized LOC108348833	trans
71	RT1-T24-2	Borcs7	0.877645	KnownLncRNA	42.74	-1.05303	0.00480649	1	Down	RT1 class I, locus T24, gene 2	trans
72	RT1-T24-2	Exosc6	-0.887902	KnownLncRNA	42.74	-1.05303	0.00480649	1	Down	RT1 class I, locus T24, gene 2	trans
73	RT1-T24-2	Ovca2	0.960247	KnownLncRNA	42.74	-1.05303	0.00480649	1	Down	RT1 class I, locus T24, gene 2	trans
74	RT1-T24-2	Trim31	0.857123	KnownLncRNA	42.74	-1.05303	0.00480649	1	Down	RT1 class I, locus T24, gene 2	trans
75	RT1-T24-2	RT1-T24-4	0.81798	KnownLncRNA	42.74	-1.05303	0.00480649	1	Down	RT1 class I, locus T24, gene 2	trans
76	RT1-T24-2	Sorbs3	0.800722	KnownLncRNA	42.74	-1.05303	0.00480649	1	Down	RT1 class I, locus T24, gene 2	trans
77	XLOC_002042	LOC108352751	0.881787	NovelLncRNA	5024.64	0.858909	0.00064214	0.0503271	Up	-	trans
78	XLOC_002551	Abcg3l3	-0.825748	NovelLncRNA	44.8865	0.868322	0.0228476	1	Up	-	trans
79	XLOC_002551	Ceacam9	0.907361	NovelLncRNA	44.8865	0.868322	0.0228476	1	Up	-	trans
80	XLOC_002551	H2afv	0.863656	NovelLncRNA	44.8865	0.868322	0.0228476	1	Up	-	trans
81	XLOC_002551	LOC103690129	0.860601	NovelLncRNA	44.8865	0.868322	0.0228476	1	Up	-	trans
82	XLOC_002551	Slc11a1	0.877752	NovelLncRNA	44.8865	0.868322	0.0228476	1	Up	-	trans
83	XLOC_002551	Txlng	-0.965304	NovelLncRNA	44.8865	0.868322	0.0228476	1	Up	-	trans
84	XLOC_002551	Vegfb	0.92611	NovelLncRNA	44.8865	0.868322	0.0228476	1	Up	-	trans
85	XLOC_003522	LOC691658	0.870129	NovelLncRNA	1.46791	1.79633	0.0384722	1	Up	-	trans
86	XLOC_044922	Aarsd1	0.834101	NovelLncRNA	1164.9	-0.655733	0.00159797	0.0596043	Down	-	trans
87	XLOC_044922	Abcg3l3	0.912839	NovelLncRNA	1164.9	-0.655733	0.00159797	0.0596043	Down	-	trans
88	XLOC_044922	Aco2	0.963198	NovelLncRNA	1164.9	-0.655733	0.00159797	0.0596043	Down	-	trans
89	XLOC_044922	Apaf1	0.87743	NovelLncRNA	1164.9	-0.655733	0.00159797	0.0596043	Down	-	trans
90	XLOC_044922	Bid	0.853997	NovelLncRNA	1164.9	-0.655733	0.00159797	0.0596043	Down	-	trans
91	XLOC_044922	C3ar1	0.831524	NovelLncRNA	1164.9	-0.655733	0.00159797	0.0596043	Down	-	trans
92	XLOC_044922	Cldn15	-0.815079	NovelLncRNA	1164.9	-0.655733	0.00159797	0.0596043	Down	-	trans
93	XLOC_044922	Ddx28	-0.881399	NovelLncRNA	1164.9	-0.655733	0.00159797	0.0596043	Down	-	trans
94	XLOC_044922	Gan	0.881627	NovelLncRNA	1164.9	-0.655733	0.00159797	0.0596043	Down	-	trans
95	XLOC_044922	Gatc	0.834182	NovelLncRNA	1164.9	-0.655733	0.00159797	0.0596043	Down	-	trans
96	XLOC_044922	Kcnj6	0.834101	NovelLncRNA	1164.9	-0.655733	0.00159797	0.0596043	Down	-	trans
97	XLOC_044922	LOC100912478	0.834101	NovelLncRNA	1164.9	-0.655733	0.00159797	0.0596043	Down	-	trans
98	XLOC_044922	Large2	0.904449	NovelLncRNA	1164.9	-0.655733	0.00159797	0.0596043	Down	-	trans
99	XLOC_044922	Lmbrd2	0.834101	NovelLncRNA	1164.9	-0.655733	0.00159797	0.0596043	Down	-	trans
100	XLOC_044922	Rbbp9	0.871413	NovelLncRNA	1164.9	-0.655733	0.00159797	0.0596043	Down	-	trans
101	XLOC_044922	Rilp	-0.942059	NovelLncRNA	1164.9	-0.655733	0.00159797	0.0596043	Down	-	trans
102	XLOC_044922	Sfrp5	0.885113	NovelLncRNA	1164.9	-0.655733	0.00159797	0.0596043	Down	-	trans
103	XLOC_044922	Slc39a1	0.982869	NovelLncRNA	1164.9	-0.655733	0.00159797	0.0596043	Down	-	trans
104	XLOC_044922	Strip2	0.834101	NovelLncRNA	1164.9	-0.655733	0.00159797	0.0596043	Down	-	trans
105	XLOC_044922	Txlng	0.800712	NovelLncRNA	1164.9	-0.655733	0.00159797	0.0596043	Down	-	trans
106	XLOC_044922	Zfp329	0.881285	NovelLncRNA	1164.9	-0.655733	0.00159797	0.0596043	Down	-	trans
107	XLOC_067508	Yipf1	0.897317	NovelLncRNA	3.40124	1.81147	0.0276377	1	Up	-	trans
108	XLOC_067508	Zfp709	0.825011	NovelLncRNA	3.40124	1.81147	0.0276377	1	Up	-	trans
109	XLOC_067508	Armc7	0.912796	NovelLncRNA	3.40124	1.81147	0.0276377	1	Up	-	trans
110	XLOC_067508	Casp8	0.816874	NovelLncRNA	3.40124	1.81147	0.0276377	1	Up	-	trans
111	XLOC_067508	Ddx19b	0.935459	NovelLncRNA	3.40124	1.81147	0.0276377	1	Up	-	trans
112	XLOC_067508	Emc6	0.976389	NovelLncRNA	3.40124	1.81147	0.0276377	1	Up	-	trans
113	XLOC_067508	Fuom	0.929333	NovelLncRNA	3.40124	1.81147	0.0276377	1	Up	-	trans
114	XLOC_067508	Galm	0.929333	NovelLncRNA	3.40124	1.81147	0.0276377	1	Up	-	trans
115	XLOC_067508	Nln	0.927708	NovelLncRNA	3.40124	1.81147	0.0276377	1	Up	-	trans
116	XLOC_067508	Parg	0.836609	NovelLncRNA	3.40124	1.81147	0.0276377	1	Up	-	trans
117	XLOC_067508	Prepl	0.929333	NovelLncRNA	3.40124	1.81147	0.0276377	1	Up	-	trans
118	XLOC_067508	Prkrip1	0.929333	NovelLncRNA	3.40124	1.81147	0.0276377	1	Up	-	trans
119	XLOC_067508	Sbspon	0.862813	NovelLncRNA	3.40124	1.81147	0.0276377	1	Up	-	trans
120	XLOC_067508	Sh2d7	0.875779	NovelLncRNA	3.40124	1.81147	0.0276377	1	Up	-	trans
121	XLOC_067508	Slc12a6	0.948776	NovelLncRNA	3.40124	1.81147	0.0276377	1	Up	-	trans
122	XLOC_067508	Srgn	0.840458	NovelLncRNA	3.40124	1.81147	0.0276377	1	Up	-	trans
123	XLOC_067508	Strn	0.929333	NovelLncRNA	3.40124	1.81147	0.0276377	1	Up	-	trans
124	XLOC_067508	Swt1	0.898654	NovelLncRNA	3.40124	1.81147	0.0276377	1	Up	-	trans
125	XLOC_067508	Uvrag	0.929333	NovelLncRNA	3.40124	1.81147	0.0276377	1	Up	-	trans
126	XLOC_069296	Borcs7	-0.804883	NovelLncRNA	380.339	0.611808	0.000472483	0.0477156	Up	-	trans
127	XLOC_069296	Cacna1c	0.847524	NovelLncRNA	380.339	0.611808	0.000472483	0.0477156	Up	-	trans
128	XLOC_069296	Ddx19b	0.862751	NovelLncRNA	380.339	0.611808	0.000472483	0.0477156	Up	-	trans
129	XLOC_069296	Klhl23	0.887043	NovelLncRNA	380.339	0.611808	0.000472483	0.0477156	Up	-	trans
130	XLOC_069296	Ksr1	0.975325	NovelLncRNA	380.339	0.611808	0.000472483	0.0477156	Up	-	trans
131	XLOC_069296	Pcdha4	-0.877036	NovelLncRNA	380.339	0.611808	0.000472483	0.0477156	Up	-	trans
132	XLOC_069296	RGD1566099	0.812093	NovelLncRNA	380.339	0.611808	0.000472483	0.0477156	Up	-	trans
133	XLOC_069296	Slc12a6	0.812766	NovelLncRNA	380.339	0.611808	0.000472483	0.0477156	Up	-	trans
134	XLOC_069296	Smim24	0.871632	NovelLncRNA	380.339	0.611808	0.000472483	0.0477156	Up	-	trans
135	XLOC_069296	Ttc38	0.866891	NovelLncRNA	380.339	0.611808	0.000472483	0.0477156	Up	-	trans
136	XLOC_069296	Ubxn7	0.80097	NovelLncRNA	380.339	0.611808	0.000472483	0.0477156	Up	-	trans
