# Supplementary material for: Effect of Lactoferrin on the Expression Profiles of Long Non-coding RNA during Osteogenic Differentiation of Bone Marrow Mesenchymal Stem Cells
Source: Int J Mol Sci. 2019 Sep 28;20(19):4834. doi: 10.3390/ijms20194834 (PMC6801644; doi:10.3390/ijms20194834)
Supplement: Supplementary file 1 [file ijms-20-04834-s001.zip › ijms-588882-SI/Supplement/Additional file 8 Table supplement 7.xls]

## Sheet: Additional file 7 Table supplem
Effect of lactoferrin on the expression profiles of long noncoding RNA during osteogenic differentiation of bone marrow mesenchymal stem cells Yan Xu, Jingjing An, Dina Tabys, Yindan Xie, Tianyu Zhao, Haowei Ren and Ning Liu
Additional file 8,Table S7 Pathway enrich of DE lncRNA target gene
Category	Term	Count	%	PValue	Genes	List Total	Pop Hits	Pop Total	Fold Enrichment	Bonferroni	Benjamini	FDR
KEGG_PATHWAY	rno05416:Viral myocarditis	5	3.42466	0.00207322	BID, CAV1, CASP8, RT1-T24-1, RT1-T24-4	48	90	7749	8.96875	0.222071	0.222071	2.35773
KEGG_PATHWAY	rno04210:Apoptosis	4	2.73973	0.00615784	BID, CFLAR, CASP8, APAF1	48	62	7749	10.4153	0.526405	0.311817	6.85501
KEGG_PATHWAY	rno05152:Tuberculosis	5	3.42466	0.0239496	BID, CASP8, APAF1, KSR1, CD14	48	182	7749	4.4351	0.946772	0.623833	24.3225
KEGG_PATHWAY	rno05010:Alzheimer's disease	5	3.42466	0.0239496	LOC691658, BID, CASP8, APAF1, CACNA1C	48	182	7749	4.4351	0.946772	0.623833	24.3225
KEGG_PATHWAY	rno05134:Legionellosis	3	2.05479	0.0465347	CASP8, APAF1, CD14	48	57	7749	8.49671	0.996867	0.763423	42.1801
KEGG_PATHWAY	rno04115:p53 signaling pathway	3	2.05479	0.0670347	BID, CASP8, APAF1	48	70	7749	6.91875	0.999774	0.813472	54.9644
KEGG_PATHWAY	rno04514:Cell adhesion molecules (CAMs)	4	2.73973	0.0857768	CLDN20, RT1-T24-1, RT1-T24-4, CLDN15	48	172	7749	3.75436	0.999981	0.83611	64.3356
