# Supplementary material for: Effect of Lactoferrin on the Expression Profiles of Long Non-coding RNA during Osteogenic Differentiation of Bone Marrow Mesenchymal Stem Cells
Source: Int J Mol Sci. 2019 Sep 28;20(19):4834. doi: 10.3390/ijms20194834 (PMC6801644; doi:10.3390/ijms20194834)
Supplement: Supplementary file 1 [file ijms-20-04834-s001.zip › ijms-588882-SI/Supplement/Additional file 9 Table supplement 8.xls]

## Sheet: Additional file 7 Table supplem
Effect of lactoferrin on the expression profiles of long noncoding RNA during osteogenic differentiation of bone marrow mesenchymal stem cells Yan Xu, Jingjing An, Dina Tabys, Yindan Xie, Tianyu Zhao, Haowei Ren and Ning Liu*
Additional file 9,Table S8 GO enrich of DE lncRNA target gene
Category	Term	Count	%	PValue	Genes	List Total	Pop Hits	Pop Total	Fold Enrichment	Bonferroni	Benjamini	FDR
GOTERM_CC_DIRECT	GO:0005737~cytoplasm	52	35.6164	0.0013205	GMPR2, CDC14B, STRN, DDX28, FGFR1OP2, CASP8, PARG, PSMD9, MPP5, KCTD20, GAN, RFTN1, STK4, RBBP9, CD3EAP, XPA, UBE2K, H6PD, SRGAP3, CARM1, PRKD3, BID, CHKA, CAV1, WNT16, USP9X, RHPN2, MAPKAPK3, LIN28A, RCC1, GALM, SORBS3, HEXIM2, DDX19B, STRIP2, PNPO, HNRNPAB, CFLAR, ARL14EP, SAP18, AK2, AARSD1, CISH, ATRX, FEM1C, KCNJ6, ARMC7, ID1, JAZF1, OVCA2, CACNA1C, THEMIS2	125	5227	18520	1.47395	0.196958	0.196958	1.59275
GOTERM_BP_DIRECT	GO:0060546~negative regulation of necroptotic process	3	2.05479	0.00278877	CFLAR, CAV1, CASP8	118	12	17535	37.1504	0.888334	0.888334	4.18595
GOTERM_BP_DIRECT	GO:0097284~hepatocyte apoptotic process	3	2.05479	0.00437905	BID, CASP8, STK4	118	15	17535	29.7203	0.968099	0.82139	6.49906
GOTERM_CC_DIRECT	GO:0043234~protein complex	11	7.53425	0.00801131	RILP, CAV1, CASP8, UVRAG, MPP5, STRN, CACNA1C, CARM1, KSR1, RFTN1, STK4	125	611	18520	2.66736	0.736903	0.48707	9.31114
GOTERM_BP_DIRECT	GO:0071560~cellular response to transforming growth factor beta stimulus	4	2.73973	0.0158551	CAV1, ID1, USP9X, APAF1	118	79	17535	7.52414	0.999996	0.984732	21.7074
GOTERM_BP_DIRECT	GO:2001238~positive regulation of extrinsic apoptotic signaling pathway	3	2.05479	0.0192162	BID, CAV1, CASP8	118	32	17535	13.9314	1	0.977805	25.703
GOTERM_CC_DIRECT	GO:0005634~nucleus	44	30.137	0.0214757	CDC14B, MAPKAPK3, EHF, RCC1, LIN28A, CRAMP1, MLF2, SORBS3, DDX28, H2AFV, HEXIM2, UBXN2A, DDX19B, CASP8, PARG, ZFP521, TCF25, PSMD9, HNRNPAB, ACO2, RBM20, GTF2IRD2, AK2, AARSD1, STK4, RBBP9, CD3EAP, ATRX, XPA, UBE2K, ID1, ARMC7, SP2, ADRA1B, JAZF1, OVCA2, TGIF1, SP6, APAF1, SWT1, CACNA1C, CARM1, THEMIS2, PRKD3	125	4841	18520	1.34663	0.97278	0.699188	23.1865
GOTERM_CC_DIRECT	GO:0031265~CD95 death-inducing signaling complex	2	1.36986	0.0265162	CFLAR, CASP8	125	4	18520	74.08	0.98845	0.672175	27.8585
GOTERM_MF_DIRECT	GO:0005524~ATP binding	17	11.6438	0.0273994	CHKA, MAPKAPK3, AK2, AARSD1, STK4, ABCG3L3, RFC5, ATRX, DDX28, MCMDC2, UBE2K, DDX19B, ABCC3, APAF1, KSR1, PRKD3, GATC	114	1403	16650	1.7697	0.998456	0.998456	30.0165
GOTERM_BP_DIRECT	GO:0009617~response to bacterium	3	2.05479	0.0305613	SLC11A1, CAV1, CD14	118	41	17535	10.8733	1	0.992349	37.827
GOTERM_BP_DIRECT	GO:0006811~ion transport	3	2.05479	0.0348063	SLC12A6, SLC11A1, CLDN15	118	44	17535	10.1319	1	0.990294	41.8675
GOTERM_BP_DIRECT	GO:0072126~positive regulation of glomerular mesangial cell proliferation	2	1.36986	0.0393778	CFLAR, C3AR1	118	6	17535	49.5339	1	0.988949	45.9435
GOTERM_CC_DIRECT	GO:0031264~death-inducing signaling complex	2	1.36986	0.0395116	CFLAR, CASP8	125	6	18520	49.3867	0.998759	0.737736	38.7275
GOTERM_CC_DIRECT	GO:0097342~ripoptosome	2	1.36986	0.0395116	CFLAR, CASP8	125	6	18520	49.3867	0.998759	0.737736	38.7275
GOTERM_CC_DIRECT	GO:0005654~nucleoplasm	19	13.0137	0.0423508	CDC14B, RHPN2, MPP5, HR, MAPKAPK3, SAP18, EHF, RCC1, FEM1C, XPA, HEXIM2, ID1, CASP8, PNPO, PARG, UBXN7, CARM1, PRKD3, HNRNPAB	125	1744	18520	1.61413	0.999241	0.697974	40.8924
GOTERM_BP_DIRECT	GO:0007507~heart development	6	4.10959	0.043859	VEGFB, NDST1, ID1, RBM20, CASP8, CACNA1C	118	288	17535	3.09587	1	0.987734	49.6784
GOTERM_BP_DIRECT	GO:0032729~positive regulation of interferon-gamma production	3	2.05479	0.0455267	SLC11A1, TICAM2, CD14	118	51	17535	8.74128	1	0.982823	51.0057
GOTERM_CC_DIRECT	GO:0005770~late endosome	4	2.73973	0.0516879	RILP, SLC11A1, UVRAG, TICAM2	125	125	18520	4.74112	0.999851	0.715936	47.5265
GOTERM_BP_DIRECT	GO:0097190~apoptotic signaling pathway	3	2.05479	0.0521279	CAV1, CASP8, APAF1	118	55	17535	8.10555	1	0.985043	55.945
GOTERM_BP_DIRECT	GO:0090150~establishment of protein localization to membrane	2	1.36986	0.052159	SYNE3, BID	118	8	17535	37.1504	1	0.978135	55.9672
GOTERM_CC_DIRECT	GO:0034098~VCP-NPL4-UFD1 AAA ATPase complex	2	1.36986	0.0523348	CAV1, UBXN7	125	8	18520	37.04	0.999867	0.672215	47.9598
GOTERM_BP_DIRECT	GO:0098911~regulation of ventricular cardiac muscle cell action potential	2	1.36986	0.0584863	CAV1, CACNA1C	118	9	17535	33.0226	1	0.980599	60.2591
GOTERM_BP_DIRECT	GO:0010470~regulation of gastrulation	2	1.36986	0.0584863	TGIF1, CLASP1	118	9	17535	33.0226	1	0.980599	60.2591
GOTERM_MF_DIRECT	GO:0019904~protein domain specific binding	6	4.10959	0.059437	XPA, DLGAP1, MPP5, STRN, ZFP521, CACNA1C	114	309	16650	2.83597	0.999999	0.999206	54.489
GOTERM_BP_DIRECT	GO:0032091~negative regulation of protein binding	3	2.05479	0.060824	CAV1, ID1, CARM1	118	60	17535	7.43008	1	0.977388	61.7434
GOTERM_BP_DIRECT	GO:0034349~glial cell apoptotic process	2	1.36986	0.0647716	BID, APAF1	118	10	17535	29.7203	1	0.976595	64.133
GOTERM_MF_DIRECT	GO:0016504~peptidase activator activity	2	1.36986	0.0658495	CFLAR, CAV1	114	10	16650	29.2105	1	0.994961	58.3181
GOTERM_MF_DIRECT	GO:0002162~dystroglycan binding	2	1.36986	0.0658495	CLASP1, LARGE2	114	10	16650	29.2105	1	0.994961	58.3181
GOTERM_CC_DIRECT	GO:0031463~Cul3-RING ubiquitin ligase complex	3	2.05479	0.0666791	IPP, GAN, KLHL23	125	63	18520	7.05524	0.999989	0.719948	56.7632
GOTERM_MF_DIRECT	GO:0005515~protein binding	17	11.6438	0.0705592	BID, DLGAP1, CAV1, ACO2, STRN, RBBP9, ATRX, KCNJ6, ID1, CASP8, APAF1, CACNA1C, CARM1, CD14, PRKD3, PSMD9, HNRNPAB	114	1589	16650	1.56255	1	0.98591	60.9387
GOTERM_MF_DIRECT	GO:0070410~co-SMAD binding	2	1.36986	0.0721932	USP9X, TGIF1	114	11	16650	26.555	1	0.969555	61.8118
GOTERM_BP_DIRECT	GO:0043433~negative regulation of sequence-specific DNA binding transcription factor activity	3	2.05479	0.0795447	SFRP5, ID1, HR	118	70	17535	6.36864	1	0.986934	71.893
GOTERM_BP_DIRECT	GO:0006919~activation of cysteine-type endopeptidase activity involved in apoptotic process	3	2.05479	0.0795447	BID, CASP8, APAF1	118	70	17535	6.36864	1	0.986934	71.893
GOTERM_BP_DIRECT	GO:0043123~positive regulation of I-kappaB kinase/NF-kappaB signaling	4	2.73973	0.082752	CFLAR, CASP8, TICAM2, TMEM101	118	153	17535	3.88501	1	0.985562	73.3558
GOTERM_BP_DIRECT	GO:0097194~execution phase of apoptosis	2	1.36986	0.0833792	CFLAR, CASP8	118	13	17535	22.8618	1	0.98205	73.6334
GOTERM_MF_DIRECT	GO:0046982~protein heterodimerization activity	8	5.47945	0.0842376	VEGFB, BID, CFLAR, CAV1, H2AFV, CASP8, ADRA1B, TXLNG	114	556	16650	2.10148	1	0.967198	67.7131
GOTERM_MF_DIRECT	GO:0005123~death receptor binding	2	1.36986	0.0847527	CFLAR, CASP8	114	13	16650	22.4696	1	0.947546	67.9457
GOTERM_CC_DIRECT	GO:0005768~endosome	5	3.42466	0.0873367	TMEM175, CAV1, UVRAG, TICAM2, RFTN1	125	250	18520	2.9632	1	0.780641	67.0586
GOTERM_BP_DIRECT	GO:0032461~positive regulation of protein oligomerization	2	1.36986	0.0894997	BID, TRABD2B	118	14	17535	21.2288	1	0.983244	76.2041
GOTERM_MF_DIRECT	GO:0015238~drug transmembrane transporter activity	2	1.36986	0.0909692	ABCC3, ABCG3L3	114	14	16650	20.8647	1	0.937827	70.6328
